# Supplementary material for: 1-[9-Ethyl-6-(2-methyl­benzo­yl)-9H-carbazol-3-yl]ethanone
Source: Acta Crystallogr Sect E Struct Rep Online. 2009 May 7;65(Pt 6):o1198. doi: 10.1107/S1600536809016080 (PMC2969787; doi:10.1107/S1600536809016080)
Supplement: Supplementary file 1 [file e-65-o1198-sup1.cif]

##############################################################################
###                                                                        ###
###        Electronic paper (Acta Crystallographica Section E)             ###
###                                                                        ###
##############################################################################
#                                                                            #
# This CIF contains the data in a paper accepted for publication in Acta     #
# Crystallographica Section E. It conforms to the requirements of Notes      #
# for Authors for Section E, and has been peer reviewed under the auspices   #
# of the IUCr Commission on Journals.                                        #
#                                                                            #
# Full details of the Crystallographic Information File format               #
# are given in the paper "The Crystallographic Information File (CIF):       #
# a New Standard Archive File for Crystallography" by S. R. Hall, F. H.      #
# Allen and I. D. Brown [Acta Cryst. (1991), A47, 655-685].                  #
#                                                                            #
# The current version of the core CIF dictionary is obtainable from          #
# ftp://ftp.iucr.org/pub/cif_core.dic. The current version number is 2.4.    #
#                                                                            #
# Software is freely available for graphical display of the structure(s) in  #
# this CIF.  For information consult the CIF home page http://www.iucr.org/  #
# cif/home.html                                                              #
#                                                                            #
# This file may be used for bona fide research purposes within the           #
# scientific community so long as proper attribution is given to the journal # 
# article from which it was obtained.                                        #
#                                                                            #
##############################################################################
                                             
data_I
_audit_creation_method     SHELXL-97
_chemical_name_systematic
;
1-[9-Ethyl-6-(2-methylbenzoyl)-9<i>H</i>-carbazol-3-yl]ethanone
;
_chemical_name_common     ?
_chemical_formula_moiety     'C24 H21 N O2'
_chemical_formula_sum     'C24 H21 N O2'
_chemical_formula_iupac     'C24 H21 N O2'
_chemical_formula_weight     355.42
_chemical_melting_point     ?
_symmetry_cell_setting     Orthorhombic
_symmetry_space_group_name_H-M     'P b c a'
_symmetry_space_group_name_Hall     '-P 2ac 2ab'
loop_
    _symmetry_equiv_pos_as_xyz
    'x, y, z'
    '-x+1/2, -y, z+1/2'
    '-x, y+1/2, -z+1/2'
    'x+1/2, -y+1/2, -z'
    '-x, -y, -z'
    'x-1/2, y, -z-1/2'
    'x, -y-1/2, z-1/2'
    '-x-1/2, y-1/2, z'
_cell_length_a     13.066(3)
_cell_length_b     13.416(3)
_cell_length_c     21.987(4)
_cell_angle_alpha     90.00
_cell_angle_beta     90.00
_cell_angle_gamma     90.00
_cell_volume     3854.2(13)
_cell_formula_units_Z     8
_cell_measurement_reflns_used     25
_cell_measurement_theta_min     9
_cell_measurement_theta_max     13
_cell_measurement_temperature     298(2)
_exptl_crystal_description     block
_exptl_crystal_colour     colorless
_exptl_crystal_size_max     0.30
_exptl_crystal_size_mid     0.20
_exptl_crystal_size_min     0.10
_exptl_crystal_density_diffrn     1.225
_exptl_crystal_density_meas     ?
_exptl_crystal_density_method     'not measured'
_exptl_crystal_F_000     1504
_exptl_absorpt_coefficient_mu     0.078
_exptl_absorpt_correction_type     psi-scan
_exptl_absorpt_process_details     '(North <i>et al.</i>,  1968)'
_exptl_absorpt_correction_T_min     0.9771
_exptl_absorpt_correction_T_max     0.9923
_exptl_special_details
;
;
_diffrn_ambient_temperature     298(2)
_diffrn_radiation_type     MoK\a
_diffrn_radiation_wavelength     0.71073
_diffrn_radiation_source     'fine-focus sealed tube'
_diffrn_radiation_monochromator     graphite
_diffrn_measurement_device_type     'Enraf--Nonius CAD-4'
_diffrn_measurement_method     \w/2\q
_diffrn_detector_area_resol_mean     ?
_diffrn_reflns_number     3492
_diffrn_reflns_av_R_equivalents     0.0000
_diffrn_reflns_av_sigmaI/netI     0.0983
_diffrn_reflns_theta_min     1.85
_diffrn_reflns_theta_max     25.26
_diffrn_reflns_theta_full     25.26
_diffrn_measured_fraction_theta_max     0.999
_diffrn_measured_fraction_theta_full     0.999
_diffrn_reflns_limit_h_min     0
_diffrn_reflns_limit_h_max     15
_diffrn_reflns_limit_k_min     0
_diffrn_reflns_limit_k_max     16
_diffrn_reflns_limit_l_min     0
_diffrn_reflns_limit_l_max     26
_diffrn_standards_number     3
_diffrn_standards_interval_count     200
_diffrn_standards_interval_time     120
_diffrn_standards_decay_%     1
_refine_special_details
;
Refinement of <i>F</i>^2^ against ALL reflections. The weighted <i>R</i>-factor
<i>wR</i> and goodness of fit <i>S</i> are based on <i>F</i>^2^, conventional
<i>R</i>-factors <i>R</i> are based on <i>F</i>, with <i>F</i> set to zero for
negative <i>F</i>^2^. The threshold expression of <i>F</i>^2^ >
\s(<i>F</i>^2^) is used only for calculating <i>R</i>-factors(gt) <i>etc</i>.
and is not relevant to the choice of reflections for refinement.
<i>R</i>-factors based on <i>F</i>^2^ are statistically about twice as large
as those based on <i>F</i>, and <i>R</i>- factors based on ALL data will be
even larger.
;
_reflns_number_total     3492
_reflns_number_gt     1733
_reflns_threshold_expression     I>2\s(I)
_refine_ls_structure_factor_coef     Fsqd
_refine_ls_matrix_type     full
_refine_ls_R_factor_all     0.1724
_refine_ls_R_factor_gt     0.0680
_refine_ls_wR_factor_gt     0.1392
_refine_ls_wR_factor_ref     0.1782
_refine_ls_goodness_of_fit_ref     1.057
_refine_ls_restrained_S_all     1.058
_refine_ls_number_reflns     3492
_refine_ls_number_parameters     244
_refine_ls_number_restraints     7
_refine_ls_hydrogen_treatment     constr
_refine_ls_weighting_scheme     calc
_refine_ls_weighting_details
                 'calc w=1/[\s^2^(Fo^2^)+(0.07P)^2^+P] where P=(Fo^2^+2Fc^2^)/3'
_atom_sites_solution_hydrogens     geom
_atom_sites_solution_primary     direct
_atom_sites_solution_secondary     difmap
_refine_ls_shift/su_max     0.000
_refine_ls_shift/su_mean     0.000
_refine_diff_density_max     0.213
_refine_diff_density_min     -0.206
_refine_ls_extinction_method     none
_refine_ls_extinction_coef     ?
loop_
    _atom_type_symbol
    _atom_type_description
    _atom_type_scat_dispersion_real
    _atom_type_scat_dispersion_imag
    _atom_type_scat_source
    'C' 'C' 0.0033 0.0016
                         'International Tables Vol C Tables 4.2.6.8 and 6.1.1.4'
    'H' 'H' 0.0000 0.0000
                         'International Tables Vol C Tables 4.2.6.8 and 6.1.1.4'
    'N' 'N' 0.0061 0.0033
                         'International Tables Vol C Tables 4.2.6.8 and 6.1.1.4'
    'O' 'O' 0.0106 0.0060
                         'International Tables Vol C Tables 4.2.6.8 and 6.1.1.4'
_computing_data_collection     'CAD-4 Software (Enraf--Nonius, 1985)'
_computing_cell_refinement     'CAD-4 Software (Enraf--Nonius, 1985)'
_computing_data_reduction     'XCAD4 (Harms & Wocadlo, 1995)'
_computing_structure_solution     'SHELXS97 (Sheldrick, 2008)'
_computing_structure_refinement     'SHELXL97 (Sheldrick, 2008)'
_computing_molecular_graphics     'SHELXTL (Sheldrick, 2008)'
_computing_publication_material     'SHELXTL (Sheldrick, 2008)'
loop_
    _atom_site_type_symbol
    _atom_site_label
    _atom_site_fract_x
    _atom_site_fract_y
    _atom_site_fract_z
    _atom_site_U_iso_or_equiv
    _atom_site_adp_type
    _atom_site_calc_flag
    _atom_site_refinement_flags
    _atom_site_occupancy
    _atom_site_disorder_assembly
    _atom_site_disorder_group
    N N1 0.0687(2) 0.16753(19) 0.42892(12) 0.0504(8) Uani d U 1 . .
    O O1 0.0131(2) -0.1722(2) 0.23132(11) 0.0875(10) Uani d . 1 . .
    O O2 0.2544(2) -0.1349(2) 0.61640(11) 0.0756(9) Uani d . 1 . .
    C C1 0.2478(3) -0.2480(4) 0.2692(2) 0.0959(15) Uani d . 1 . .
    H H1A 0.2169 -0.1881 0.2539 0.144 Uiso calc R 1 . .
    H H1B 0.2712 -0.2879 0.2357 0.144 Uiso calc R 1 . .
    H H1C 0.3047 -0.2312 0.2948 0.144 Uiso calc R 1 . .
    C C2 0.1690(3) -0.3066(3) 0.30595(16) 0.0585(10) Uani d . 1 . .
    C C3 0.1953(3) -0.3949(3) 0.33371(19) 0.0737(12) Uani d . 1 . .
    H H3A 0.2614 -0.4197 0.3291 0.088 Uiso calc R 1 . .
    C C4 0.1260(4) -0.4469(3) 0.3680(2) 0.0791(13) Uani d . 1 . .
    H H4A 0.1452 -0.5065 0.3862 0.095 Uiso calc R 1 . .
    C C5 0.0289(4) -0.4116(3) 0.37538(19) 0.0795(13) Uani d . 1 . .
    H H5A -0.0184 -0.4462 0.3989 0.095 Uiso calc R 1 . .
    C C6 0.0025(3) -0.3240(3) 0.34747(17) 0.0634(11) Uani d . 1 . .
    H H6A -0.0639 -0.3001 0.3518 0.076 Uiso calc R 1 . .
    C C7 0.0713(3) -0.2700(2) 0.31316(14) 0.0469(9) Uani d . 1 . .
    C C8 0.0415(3) -0.1750(3) 0.28459(15) 0.0506(9) Uani d . 1 . .
    C C9 0.0412(2) -0.0846(2) 0.32201(14) 0.0441(8) Uani d . 1 . .
    C C10 0.0086(3) 0.0068(3) 0.29808(14) 0.0530(9) Uani d . 1 . .
    H H10A -0.0153 0.0084 0.2582 0.064 Uiso calc R 1 . .
    C C11 0.0103(3) 0.0925(3) 0.33004(15) 0.0525(9) Uani d . 1 . .
    H H11A -0.0160 0.1512 0.3138 0.063 Uiso calc R 1 . .
    C C12 0.0532(2) 0.0903(2) 0.38852(14) 0.0435(8) Uani d . 1 . .
    C C13 0.0851(2) -0.0001(2) 0.41460(13) 0.0398(8) Uani d . 1 . .
    C C14 0.0809(2) -0.0866(2) 0.38160(13) 0.0418(8) Uani d . 1 . .
    H H14A 0.1041 -0.1461 0.3983 0.050 Uiso calc R 1 . .
    C C15 -0.0522(4) 0.3030(3) 0.4458(2) 0.1066(17) Uani d . 1 . .
    H H15A -0.0635 0.3724 0.4377 0.160 Uiso calc R 1 . .
    H H15B -0.0506 0.2922 0.4890 0.160 Uiso calc R 1 . .
    H H15C -0.1067 0.2645 0.4283 0.160 Uiso calc R 1 . .
    C C16 0.0474(3) 0.2716(3) 0.41870(18) 0.0673(11) Uani d U 1 . .
    H H16A 0.0460 0.2844 0.3753 0.081 Uiso calc R 1 . .
    H H16B 0.1020 0.3113 0.4362 0.081 Uiso calc R 1 . .
    C C17 0.1146(3) 0.1274(2) 0.48129(15) 0.0462(8) Uani d . 1 . .
    C C18 0.1455(3) 0.1773(3) 0.53372(15) 0.0561(10) Uani d . 1 . .
    H H18A 0.1379 0.2458 0.5382 0.067 Uiso calc R 1 . .
    C C19 0.1877(3) 0.1190(3) 0.57813(16) 0.0545(10) Uani d . 1 . .
    H H19A 0.2101 0.1499 0.6136 0.065 Uiso calc R 1 . .
    C C20 0.1989(2) 0.0176(3) 0.57334(14) 0.0477(9) Uani d . 1 . .
    C C21 0.1685(2) -0.0315(2) 0.52034(14) 0.0442(8) Uani d . 1 . .
    H H21A 0.1769 -0.1000 0.5158 0.053 Uiso calc R 1 . .
    C C22 0.1251(2) 0.0261(2) 0.47458(14) 0.0439(8) Uani d . 1 . .
    C C23 0.2439(3) -0.0457(3) 0.62258(16) 0.0537(9) Uani d . 1 . .
    C C24 0.2761(3) 0.0048(3) 0.68053(16) 0.0792(13) Uani d . 1 . .
    H H24A 0.3027 -0.0439 0.7083 0.119 Uiso calc R 1 . .
    H H24B 0.2181 0.0374 0.6985 0.119 Uiso calc R 1 . .
    H H24C 0.3281 0.0533 0.6718 0.119 Uiso calc R 1 . .
loop_
    _atom_site_aniso_label
    _atom_site_aniso_U_11
    _atom_site_aniso_U_22
    _atom_site_aniso_U_33
    _atom_site_aniso_U_12
    _atom_site_aniso_U_13
    _atom_site_aniso_U_23
    N1 0.062(2) 0.0374(16) 0.0517(16) 0.0044(14) -0.0039(15) 0.0025(13)
    O1 0.126(3) 0.0832(19) 0.0536(16) 0.0019(17) -0.0341(18) -0.0082(14)
    O2 0.092(2) 0.0652(19) 0.0696(17) 0.0159(15) -0.0320(16) -0.0102(15)
    C1 0.055(3) 0.126(4) 0.107(3) 0.009(3) 0.000(3) 0.025(3)
    C2 0.057(3) 0.061(2) 0.058(2) -0.001(2) -0.007(2) 0.0023(19)
    C3 0.063(3) 0.075(3) 0.083(3) -0.003(2) -0.014(2) 0.008(2)
    C4 0.088(4) 0.065(3) 0.084(3) 0.004(3) -0.021(3) 0.014(2)
    C5 0.088(4) 0.082(3) 0.068(3) -0.010(3) 0.000(3) 0.017(2)
    C6 0.062(3) 0.066(3) 0.062(2) 0.001(2) 0.001(2) -0.005(2)
    C7 0.045(2) 0.058(2) 0.0376(17) -0.0050(18) -0.0094(16) -0.0059(16)
    C8 0.047(2) 0.059(2) 0.045(2) -0.0036(17) -0.0077(17) -0.0025(17)
    C9 0.040(2) 0.052(2) 0.0400(18) -0.0051(16) -0.0008(15) -0.0030(16)
    C10 0.054(2) 0.067(2) 0.0377(17) -0.0016(19) -0.0066(17) -0.0007(18)
    C11 0.050(2) 0.059(2) 0.048(2) 0.0083(18) -0.0008(18) 0.0093(18)
    C12 0.039(2) 0.044(2) 0.0478(19) -0.0004(16) -0.0017(16) -0.0002(17)
    C13 0.0384(19) 0.0406(19) 0.0406(17) -0.0100(15) -0.0022(15) -0.0006(16)
    C14 0.0318(18) 0.051(2) 0.0429(18) 0.0050(15) -0.0041(15) 0.0022(16)
    C15 0.109(4) 0.082(3) 0.129(4) 0.016(3) -0.001(4) -0.001(3)
    C16 0.082(3) 0.057(2) 0.063(2) -0.008(2) -0.010(2) 0.0046(19)
    C17 0.049(2) 0.037(2) 0.053(2) 0.0033(15) 0.0019(18) -0.0017(16)
    C18 0.067(3) 0.045(2) 0.055(2) 0.0018(18) -0.003(2) -0.0111(18)
    C19 0.057(3) 0.053(2) 0.054(2) -0.0043(18) -0.006(2) -0.0172(18)
    C20 0.035(2) 0.064(3) 0.0443(18) 0.0001(17) -0.0045(16) -0.0131(17)
    C21 0.043(2) 0.0440(19) 0.0459(18) 0.0038(16) -0.0064(16) -0.0024(15)
    C22 0.037(2) 0.052(2) 0.0425(18) -0.0023(16) 0.0001(16) -0.0041(15)
    C23 0.048(2) 0.051(2) 0.062(2) -0.0021(18) -0.0097(19) -0.0116(18)
    C24 0.084(3) 0.095(3) 0.059(2) 0.006(3) -0.024(2) -0.019(2)
_geom_special_details
;
All e.s.d.'s (except the e.s.d. in the dihedral angle between two l.s. planes)
are estimated using the full covariance matrix. The cell e.s.d.'s are taken
into account individually in the estimation of e.s.d.'s in distances, angles
and torsion angles; correlations between e.s.d.'s in cell parameters are only
used when they are defined by crystal symmetry. An approximate (isotropic)
treatment of cell e.s.d.'s is used for estimating e.s.d.'s involving l.s.
planes.
;
loop_
    _geom_bond_atom_site_label_1
    _geom_bond_atom_site_label_2
    _geom_bond_site_symmetry_2
    _geom_bond_distance
    _geom_bond_publ_flag
    N1 C12 . 1.380(4) ?
    N1 C17 . 1.406(4) ?
    N1 C16 . 1.442(4) ?
    O1 C8 . 1.229(4) ?
    O2 C23 . 1.212(4) ?
    C1 C2 . 1.527(5) ?
    C1 H1A . 0.9600 ?
    C1 H1B . 0.9600 ?
    C1 H1C . 0.9600 ?
    C2 C3 . 1.376(5) ?
    C2 C7 . 1.377(5) ?
    C3 C4 . 1.369(5) ?
    C3 H3A . 0.9300 ?
    C4 C5 . 1.365(6) ?
    C4 H4A . 0.9300 ?
    C5 C6 . 1.370(5) ?
    C5 H5A . 0.9300 ?
    C6 C7 . 1.379(5) ?
    C6 H6A . 0.9300 ?
    C7 C8 . 1.473(5) ?
    C8 C9 . 1.466(4) ?
    C9 C10 . 1.399(4) ?
    C9 C14 . 1.409(4) ?
    C10 C11 . 1.348(5) ?
    C10 H10A . 0.9300 ?
    C11 C12 . 1.403(4) ?
    C11 H11A . 0.9300 ?
    C12 C13 . 1.405(4) ?
    C13 C14 . 1.369(4) ?
    C13 C22 . 1.462(4) ?
    C14 H14A . 0.9300 ?
    C15 C16 . 1.492(6) ?
    C15 H15A . 0.9600 ?
    C15 H15B . 0.9600 ?
    C15 H15C . 0.9600 ?
    C16 H16A . 0.9700 ?
    C16 H16B . 0.9700 ?
    C17 C22 . 1.373(4) ?
    C17 C18 . 1.393(4) ?
    C18 C19 . 1.367(5) ?
    C18 H18A . 0.9300 ?
    C19 C20 . 1.373(5) ?
    C19 H19A . 0.9300 ?
    C20 C21 . 1.397(4) ?
    C20 C23 . 1.496(5) ?
    C21 C22 . 1.390(4) ?
    C21 H21A . 0.9300 ?
    C23 C24 . 1.503(5) ?
    C24 H24A . 0.9600 ?
    C24 H24B . 0.9600 ?
    C24 H24C . 0.9600 ?
loop_
    _geom_angle_atom_site_label_1
    _geom_angle_atom_site_label_2
    _geom_angle_atom_site_label_3
    _geom_angle_site_symmetry_1
    _geom_angle_site_symmetry_3
    _geom_angle
    _geom_angle_publ_flag
    C12 N1 C17 . . 107.6(2) ?
    C12 N1 C16 . . 126.8(3) ?
    C17 N1 C16 . . 125.5(3) ?
    C2 C1 H1A . . 109.5 ?
    C2 C1 H1B . . 109.5 ?
    H1A C1 H1B . . 109.5 ?
    C2 C1 H1C . . 109.5 ?
    H1A C1 H1C . . 109.5 ?
    H1B C1 H1C . . 109.5 ?
    C3 C2 C7 . . 119.2(4) ?
    C3 C2 C1 . . 120.6(4) ?
    C7 C2 C1 . . 120.1(3) ?
    C4 C3 C2 . . 121.1(4) ?
    C4 C3 H3A . . 119.4 ?
    C2 C3 H3A . . 119.4 ?
    C5 C4 C3 . . 120.3(4) ?
    C5 C4 H4A . . 119.9 ?
    C3 C4 H4A . . 119.9 ?
    C4 C5 C6 . . 118.6(4) ?
    C4 C5 H5A . . 120.7 ?
    C6 C5 H5A . . 120.7 ?
    C5 C6 C7 . . 122.1(4) ?
    C5 C6 H6A . . 118.9 ?
    C7 C6 H6A . . 118.9 ?
    C2 C7 C6 . . 118.7(3) ?
    C2 C7 C8 . . 120.3(3) ?
    C6 C7 C8 . . 121.0(3) ?
    O1 C8 C9 . . 120.6(3) ?
    O1 C8 C7 . . 120.8(3) ?
    C9 C8 C7 . . 118.5(3) ?
    C10 C9 C14 . . 118.6(3) ?
    C10 C9 C8 . . 121.0(3) ?
    C14 C9 C8 . . 120.3(3) ?
    C11 C10 C9 . . 123.1(3) ?
    C11 C10 H10A . . 118.5 ?
    C9 C10 H10A . . 118.5 ?
    C10 C11 C12 . . 117.8(3) ?
    C10 C11 H11A . . 121.1 ?
    C12 C11 H11A . . 121.1 ?
    N1 C12 C11 . . 129.3(3) ?
    N1 C12 C13 . . 110.0(3) ?
    C11 C12 C13 . . 120.7(3) ?
    C14 C13 C12 . . 120.2(3) ?
    C14 C13 C22 . . 134.2(3) ?
    C12 C13 C22 . . 105.4(3) ?
    C13 C14 C9 . . 119.4(3) ?
    C13 C14 H14A . . 120.3 ?
    C9 C14 H14A . . 120.3 ?
    C16 C15 H15A . . 109.5 ?
    C16 C15 H15B . . 109.5 ?
    H15A C15 H15B . . 109.5 ?
    C16 C15 H15C . . 109.5 ?
    H15A C15 H15C . . 109.5 ?
    H15B C15 H15C . . 109.5 ?
    N1 C16 C15 . . 112.3(3) ?
    N1 C16 H16A . . 109.1 ?
    C15 C16 H16A . . 109.1 ?
    N1 C16 H16B . . 109.1 ?
    C15 C16 H16B . . 109.1 ?
    H16A C16 H16B . . 107.9 ?
    C22 C17 C18 . . 122.4(3) ?
    C22 C17 N1 . . 109.5(3) ?
    C18 C17 N1 . . 128.1(3) ?
    C19 C18 C17 . . 115.7(3) ?
    C19 C18 H18A . . 122.1 ?
    C17 C18 H18A . . 122.1 ?
    C18 C19 C20 . . 123.7(3) ?
    C18 C19 H19A . . 118.1 ?
    C20 C19 H19A . . 118.1 ?
    C19 C20 C21 . . 120.1(3) ?
    C19 C20 C23 . . 123.3(3) ?
    C21 C20 C23 . . 116.6(3) ?
    C22 C21 C20 . . 117.2(3) ?
    C22 C21 H21A . . 121.4 ?
    C20 C21 H21A . . 121.4 ?
    C17 C22 C21 . . 120.9(3) ?
    C17 C22 C13 . . 107.4(3) ?
    C21 C22 C13 . . 131.6(3) ?
    O2 C23 C20 . . 121.6(3) ?
    O2 C23 C24 . . 120.6(4) ?
    C20 C23 C24 . . 117.9(3) ?
    C23 C24 H24A . . 109.5 ?
    C23 C24 H24B . . 109.5 ?
    H24A C24 H24B . . 109.5 ?
    C23 C24 H24C . . 109.5 ?
    H24A C24 H24C . . 109.5 ?
    H24B C24 H24C . . 109.5 ?
loop_
    _geom_torsion_atom_site_label_1
    _geom_torsion_atom_site_label_2
    _geom_torsion_atom_site_label_3
    _geom_torsion_atom_site_label_4
    _geom_torsion_site_symmetry_1
    _geom_torsion_site_symmetry_2
    _geom_torsion_site_symmetry_3
    _geom_torsion_site_symmetry_4
    _geom_torsion
    _geom_torsion_publ_flag
    C7 C2 C3 C4 . . . . 0.3(6) ?
    C1 C2 C3 C4 . . . . 178.5(4) ?
    C2 C3 C4 C5 . . . . -0.2(6) ?
    C3 C4 C5 C6 . . . . 0.6(6) ?
    C4 C5 C6 C7 . . . . -1.1(6) ?
    C3 C2 C7 C6 . . . . -0.8(5) ?
    C1 C2 C7 C6 . . . . -178.9(3) ?
    C3 C2 C7 C8 . . . . 179.2(3) ?
    C1 C2 C7 C8 . . . . 1.1(5) ?
    C5 C6 C7 C2 . . . . 1.2(5) ?
    C5 C6 C7 C8 . . . . -178.8(3) ?
    C2 C7 C8 O1 . . . . 84.0(4) ?
    C6 C7 C8 O1 . . . . -95.9(4) ?
    C2 C7 C8 C9 . . . . -99.3(4) ?
    C6 C7 C8 C9 . . . . 80.8(4) ?
    O1 C8 C9 C10 . . . . 0.0(5) ?
    C7 C8 C9 C10 . . . . -176.8(3) ?
    O1 C8 C9 C14 . . . . -175.3(3) ?
    C7 C8 C9 C14 . . . . 8.0(5) ?
    C14 C9 C10 C11 . . . . -2.3(5) ?
    C8 C9 C10 C11 . . . . -177.6(3) ?
    C9 C10 C11 C12 . . . . 4.4(5) ?
    C17 N1 C12 C11 . . . . -179.7(3) ?
    C16 N1 C12 C11 . . . . -2.8(6) ?
    C17 N1 C12 C13 . . . . 2.0(4) ?
    C16 N1 C12 C13 . . . . 178.9(3) ?
    C10 C11 C12 N1 . . . . 176.5(3) ?
    C10 C11 C12 C13 . . . . -5.3(5) ?
    N1 C12 C13 C14 . . . . -177.2(3) ?
    C11 C12 C13 C14 . . . . 4.3(5) ?
    N1 C12 C13 C22 . . . . -1.6(4) ?
    C11 C12 C13 C22 . . . . 179.9(3) ?
    C12 C13 C14 C9 . . . . -2.1(5) ?
    C22 C13 C14 C9 . . . . -176.2(3) ?
    C10 C9 C14 C13 . . . . 1.1(5) ?
    C8 C9 C14 C13 . . . . 176.4(3) ?
    C12 N1 C16 C15 . . . . 98.8(4) ?
    C17 N1 C16 C15 . . . . -84.8(4) ?
    C12 N1 C17 C22 . . . . -1.7(4) ?
    C16 N1 C17 C22 . . . . -178.6(3) ?
    C12 N1 C17 C18 . . . . 179.1(3) ?
    C16 N1 C17 C18 . . . . 2.1(6) ?
    C22 C17 C18 C19 . . . . 0.4(5) ?
    N1 C17 C18 C19 . . . . 179.6(3) ?
    C17 C18 C19 C20 . . . . -0.8(5) ?
    C18 C19 C20 C21 . . . . 1.4(5) ?
    C18 C19 C20 C23 . . . . -179.1(3) ?
    C19 C20 C21 C22 . . . . -1.5(5) ?
    C23 C20 C21 C22 . . . . 179.0(3) ?
    C18 C17 C22 C21 . . . . -0.5(5) ?
    N1 C17 C22 C21 . . . . -179.9(3) ?
    C18 C17 C22 C13 . . . . -180.0(3) ?
    N1 C17 C22 C13 . . . . 0.7(4) ?
    C20 C21 C22 C17 . . . . 1.1(5) ?
    C20 C21 C22 C13 . . . . -179.6(3) ?
    C14 C13 C22 C17 . . . . 175.3(3) ?
    C12 C13 C22 C17 . . . . 0.5(4) ?
    C14 C13 C22 C21 . . . . -4.1(6) ?
    C12 C13 C22 C21 . . . . -178.8(3) ?
    C19 C20 C23 O2 . . . . -178.7(4) ?
    C21 C20 C23 O2 . . . . 0.8(5) ?
    C19 C20 C23 C24 . . . . 1.4(5) ?
    C21 C20 C23 C24 . . . . -179.2(3) ?
loop_
    _geom_hbond_atom_site_label_D
    _geom_hbond_atom_site_label_H
    _geom_hbond_atom_site_label_A
    _geom_hbond_site_symmetry_A
    _geom_hbond_distance_DH
    _geom_hbond_distance_HA
    _geom_hbond_distance_DA
    _geom_hbond_angle_DHA
    C11 H11A O1 3 0.93 2.57 3.447(5) 157
    C16 H16A O1 3 0.97 2.54 3.476(5) 163
    C3 H3A CgB 8_655 0.93 2.78 3.671(5) 161
data_global
_journal_date_recd_electronic     2009-04-02
_journal_date_accepted     2009-04-29
_journal_name_full     'Acta Crystallographica, Section E'
_journal_year     2009
_journal_volume     65
_journal_issue      6
_journal_page_first     o1198
_journal_page_last     o1198
_journal_paper_category     QO
_journal_coeditor_code     SU2106
_publ_contact_author
;
Ye-Chao Hang
College of Environmental Science and Engineering
Nanjing University of Information Science and Technology
Nanjing 210044
People's Republic of China
;
_publ_contact_author_email     hangyechao@yahoo.com.cn
_publ_section_title
;
1-[9-Ethyl-6-(2-methylbenzoyl)-9<i>H</i>-carbazol-3-yl]ethanone
;
loop_
    _publ_author_name
    _publ_author_address
    'Hang, Ye-Chao'
;
College of Environmental Science and Engineering
Nanjing University of Information Science and Technology
Nanjing 210044
People's Republic of China
;
    'Ji, Jin-Xiu'
;
Research & Development Center,
Sinochem Jiangsu Corporation,
Nanjing 210005
People's Republic of China
;
    'Chen, Min-Dong'
;
College of Environmental Science and Engineering
Nanjing University of Information Science and Technology
Nanjing 210044
People's Republic of China
;
_publ_section_synopsis     .
