# Supplementary material for: 1-[9-Ethyl-6-(2-methyl­benzo­yl)-9H-carbazol-3-yl]ethanone
Source: Acta Crystallogr Sect E Struct Rep Online. 2009 May 7;65(Pt 6):o1198. doi: 10.1107/S1600536809016080 (PMC2969787; doi:10.1107/S1600536809016080)
Supplement: Supplementary file 2 [file e-65-o1198-Isup2.hkl]

# 
# h,k,l, Fc-squared, Fo-squared, sigma(Fo-squared) and status flag 
# 
data_I
_shelx_title ' L in Pbca' 
_shelx_refln_list_code          4 
_shelx_F_calc_maximum      361.05 
_exptl_crystal_F_000      1504.00 
_reflns_d_resolution_high  0.8326 
 
loop_ 
 _symmetry_equiv_pos_as_xyz 
 'x, y, z' 
 '-x+1/2, -y, z+1/2' 
 '-x, y+1/2, -z+1/2' 
 'x+1/2, -y+1/2, -z' 
 '-x, -y, -z' 
 'x-1/2, y, -z-1/2' 
 'x, -y-1/2, z-1/2' 
 '-x-1/2, y-1/2, z' 
 
_cell_length_a    13.0660 
_cell_length_b    13.4160 
_cell_length_c    21.9870 
_cell_angle_alpha  90.000 
_cell_angle_beta   90.000 
_cell_angle_gamma  90.000 
 
_shelx_F_squared_multiplier     1.000 
 
loop_ 
 _refln_index_h 
 _refln_index_k 
 _refln_index_l 
 _refln_F_squared_calc 
 _refln_F_squared_meas 
 _refln_F_squared_sigma 
 _refln_observed_status 
   2   0   0    26597.80    29326.07    353.50 o 
   4   0   0    29744.77    34243.68    545.76 o 
   6   0   0      192.04      249.01     21.14 o 
   8   0   0       11.96        8.18     18.34 o 
  10   0   0      276.22      290.25     29.35 o 
  12   0   0      210.80      227.57     48.09 o 
  14   0   0       12.17       15.25     64.19 o 
   2   1   0      275.03      333.80      3.83 o 
   4   1   0     1480.83     1463.11     27.08 o 
   6   1   0     2421.51     2413.21     48.13 o 
   8   1   0      336.08      349.93     27.00 o 
  10   1   0       89.31       46.65     27.94 o 
  12   1   0       14.14       49.10     34.52 o 
  14   1   0       94.14       88.23     55.30 o 
   0   2   0     5605.16     6575.62      7.11 o 
   2   2   0    11181.75    10994.31      4.52 o 
   4   2   0      392.50      447.21      7.65 o 
   6   2   0      553.39      470.47     12.22 o 
   8   2   0      494.27      491.72     14.96 o 
  10   2   0     1442.89     1424.43     25.98 o 
  12   2   0       28.53        9.31     34.59 o 
  14   2   0        0.00      -12.40     40.57 o 
   2   3   0      285.34      222.23      6.27 o 
   4   3   0       34.91       17.03      6.78 o 
   6   3   0       25.87        6.00     10.94 o 
   8   3   0      175.29      124.19     17.03 o 
  10   3   0        0.66        5.58     26.17 o 
  12   3   0        0.49        0.87     35.18 o 
  14   3   0       91.38       77.39     38.69 o 
   0   4   0       15.54        1.35      9.48 o 
   2   4   0     2492.03     2063.47      7.14 o 
   4   4   0      729.04      622.48      8.65 o 
   6   4   0      408.09      363.94     12.86 o 
   8   4   0       31.83       24.46     16.52 o 
  10   4   0        6.20       35.27     25.28 o 
  12   4   0      162.55      139.02     29.55 o 
  14   4   0       56.94       21.67     33.81 o 
   2   5   0     5231.01     5966.65      8.55 o 
   4   5   0       28.60       34.43     13.08 o 
   6   5   0      621.31      566.19     13.30 o 
   8   5   0      335.22      320.64     18.15 o 
  10   5   0      296.69      277.57     26.71 o 
  12   5   0      105.61       69.42     28.74 o 
  14   5   0      103.12       70.14     33.45 o 
   0   6   0     5132.92     4394.10     10.37 o 
   2   6   0        0.01      -12.87     12.87 o 
   4   6   0        3.94      -10.63     10.63 o 
   6   6   0     1197.24     1064.36     12.80 o 
   8   6   0      529.71      487.24     18.81 o 
  10   6   0      331.75      304.63     29.78 o 
  12   6   0       42.86       37.48     29.54 o 
  14   6   0       46.42       -8.91     29.26 o 
   2   7   0        5.59       -2.04      9.32 o 
   4   7   0      101.51       68.90     19.29 o 
   6   7   0      288.13      238.27     13.00 o 
   8   7   0      705.58      610.23     18.63 o 
  10   7   0       78.91       41.82     24.59 o 
  12   7   0       71.86       63.74     26.84 o 
  14   7   0       48.06       47.45     28.60 o 
   0   8   0       24.90       18.54      9.60 o 
   2   8   0     3897.32     3307.43     10.20 o 
   4   8   0       12.80       -8.60     10.88 o 
   6   8   0      821.25      822.93     16.23 o 
   8   8   0        1.10        6.30     36.66 o 
  10   8   0      582.93      492.11     23.83 o 
  12   8   0        0.67      -30.84     30.84 o 
   2   9   0     1345.49     1286.59     10.28 o 
   4   9   0      102.03       96.83     15.21 o 
   6   9   0      161.40      128.26     18.12 o 
   8   9   0        1.40       13.78     23.59 o 
  10   9   0       58.70        9.93     28.29 o 
  12   9   0       96.68       21.44     31.50 o 
   0  10   0     1433.50     1390.96     12.64 o 
   2  10   0     1326.11     1337.67     15.01 o 
   4  10   0       64.07       27.35     16.30 o 
   6  10   0      337.15      450.55     30.81 o 
   8  10   0      634.22      661.62     44.56 o 
  10  10   0      236.30      194.46     36.69 o 
  12  10   0        0.00       25.83     38.20 o 
   2  11   0       41.67       20.06     17.11 o 
   4  11   0       13.27       23.69     18.74 o 
   6  11   0        2.92        4.33     25.94 o 
   8  11   0       15.24        7.96     36.16 o 
  10  11   0      290.48      215.06     47.37 o 
   0  12   0     1010.61      884.67     22.87 o 
   2  12   0     3059.14     3604.70     25.68 o 
   4  12   0      421.97      447.80     27.96 o 
   6  12   0       13.62       88.62     37.87 o 
   8  12   0      144.47      158.16     65.64 o 
  10  12   0        0.05       49.89     99.80 o 
   2  13   0       37.07       34.87     90.13 o 
   4  13   0        0.98      129.65     68.73 o 
   6  13   0       40.98      -69.81    167.17 o 
   8  13   0        0.08    -1255.67   1739.29 o 
   0  14   0      275.20      231.75     66.32 o 
   2  14   0       10.32      113.20    113.20 o 
   4  14   0        2.25      -80.15     80.15 o 
   6  14   0      217.51      194.35     14.92 o 
   2  15   0       11.60       13.43     23.92 o 
   4  15   0        0.14       26.28     26.28 o 
   0  16   0        1.27       -6.32      9.59 o 
   1   1   1    26724.97    30905.41      2.50 o 
   2   1   1      612.18      511.46     11.09 o 
   3   1   1     7443.28     6119.44      6.23 o 
   4   1   1    17016.58    15894.48    353.01 o 
   5   1   1      692.66      567.75     10.43 o 
   6   1   1     1597.44     1625.97     38.12 o 
   7   1   1      440.15      435.55     17.06 o 
   8   1   1        5.46       41.40     17.92 o 
   9   1   1       72.20       54.04     23.28 o 
  10   1   1       70.24       70.29     27.13 o 
  11   1   1      159.90      117.46     31.66 o 
  12   1   1       34.56       89.49     35.85 o 
  13   1   1        1.59       29.49     39.79 o 
  14   1   1       64.73      136.03     56.48 o 
  15   1   1       21.98      -78.73     78.73 o 
   0   2   1     9350.72     9423.21      5.16 o 
   1   2   1     7871.71     6767.45    155.73 o 
   2   2   1     3750.62     4303.12      6.67 o 
   3   2   1    12650.15    10879.39    251.65 o 
   4   2   1     1286.36     1075.87      7.22 o 
   5   2   1     1256.57     1221.59     28.24 o 
   6   2   1        2.99        7.56     12.47 o 
   7   2   1     1379.70     1489.92     41.61 o 
   8   2   1      762.51      741.36     19.01 o 
   9   2   1       46.20       21.44     24.66 o 
  10   2   1       19.00       27.77     24.44 o 
  11   2   1      379.65      447.39     43.82 o 
  12   2   1      235.45      180.85     37.78 o 
  13   2   1      181.98      107.88     46.46 o 
  14   2   1       30.43      -20.98     46.31 o 
  15   2   1       36.49       44.46     52.87 o 
   1   3   1     3017.38     2850.82      6.10 o 
   2   3   1       91.09      100.49      8.36 o 
   3   3   1      662.28      622.36      7.17 o 
   4   3   1     3952.77     3930.48     42.45 o 
   5   3   1     1632.38     1681.61     10.38 o 
   6   3   1      165.54      153.60     16.53 o 
   7   3   1       14.38       -7.53     15.25 o 
   8   3   1      150.79      132.10     23.95 o 
   9   3   1       16.79       31.82     18.80 o 
  10   3   1      128.30      137.35     30.81 o 
  11   3   1      208.16      167.77     29.01 o 
  12   3   1        7.55       -7.18     34.37 o 
  13   3   1        3.35      -10.06     34.99 o 
  14   3   1       93.32       70.26     40.02 o 
  15   3   1        0.21       20.42     41.32 o 
   0   4   1     6378.29     5792.10     12.86 o 
   1   4   1     1106.96     1236.42     23.40 o 
   2   4   1     2344.14     2385.92      7.44 o 
   3   4   1      592.74      571.85     18.16 o 
   4   4   1     2624.88     2510.15      9.00 o 
   5   4   1        6.77      -23.91     23.91 o 
   6   4   1      338.91      325.81     12.64 o 
   7   4   1       25.75       25.83     15.91 o 
   8   4   1      842.35      710.53     23.21 o 
   9   4   1       61.65       15.40     21.72 o 
  10   4   1       74.62       66.48     25.11 o 
  11   4   1      929.68     1018.47     51.88 o 
  12   4   1      201.18      162.69     33.14 o 
  13   4   1       99.97       60.45     35.85 o 
  14   4   1       29.90        2.04     37.48 o 
  15   4   1       52.05       19.55     36.69 o 
   1   5   1     1671.30     1511.92      8.63 o 
   2   5   1      239.96      247.28     14.62 o 
   3   5   1     3317.88     3755.97     42.71 o 
   4   5   1      224.46      187.66     16.00 o 
   5   5   1        1.05       14.77     10.97 o 
   6   5   1       70.33       50.33     13.16 o 
   7   5   1      156.25      116.52     14.10 o 
   8   5   1      112.43       89.30     17.40 o 
   9   5   1      108.23      102.15     24.45 o 
  10   5   1      144.78      194.23     22.74 o 
  11   5   1        9.79       16.78     27.64 o 
  12   5   1       60.70       -1.78     28.33 o 
  13   5   1        5.82       28.65     30.37 o 
  14   5   1        0.77       26.39     30.45 o 
   0   6   1        5.14       10.69      8.85 o 
   1   6   1        0.75        4.92      8.69 o 
   2   6   1       17.81        6.43      8.66 o 
   3   6   1       25.46       30.41     14.79 o 
   4   6   1     1151.18     1008.48     11.51 o 
   5   6   1        4.99      -10.91     10.91 o 
   6   6   1       23.97       21.65     16.69 o 
   7   6   1      345.78      343.81     16.37 o 
   8   6   1        2.33      -19.02     19.02 o 
   9   6   1       24.04      -23.19     23.19 o 
  10   6   1        1.19       -2.79     23.04 o 
  11   6   1        1.06       47.06     28.04 o 
  12   6   1      150.43      130.61     27.22 o 
  13   6   1      154.75      127.95     33.69 o 
  14   6   1        3.42        9.02     29.78 o 
   1   7   1     4269.29     4187.21      9.10 o 
   2   7   1      521.44      452.03     19.02 o 
   3   7   1      489.23      395.44     10.74 o 
   4   7   1        8.32       -9.25     10.73 o 
   5   7   1      188.43      170.61     18.15 o 
   6   7   1       12.06      -15.75     15.75 o 
   7   7   1       22.32      -11.07     16.70 o 
   8   7   1       35.65       31.26     21.67 o 
   9   7   1        0.16      -21.04     25.38 o 
  10   7   1        6.08       23.75     25.19 o 
  11   7   1       32.21       18.58     30.06 o 
  12   7   1        8.92      -14.92     26.24 o 
  13   7   1       48.03        0.00     27.93 o 
  14   7   1       42.23      -10.63     30.27 o 
   0   8   1      105.58       72.95     10.35 o 
   1   8   1        0.26        0.57     10.05 o 
   2   8   1      162.18      198.57      9.72 o 
   3   8   1     1219.67     1198.09     10.66 o 
   4   8   1       82.17       63.34     11.93 o 
   5   8   1       64.86       49.62     12.63 o 
   6   8   1      473.20      406.93     16.98 o 
   7   8   1      128.80      113.95     16.23 o 
   8   8   1       93.35      105.00     23.32 o 
   9   8   1       28.53        7.92     25.82 o 
  10   8   1       63.80       56.97     32.17 o 
  11   8   1       70.88       48.75     27.37 o 
  12   8   1       27.40      -31.94     31.94 o 
  13   8   1      140.35      129.08     31.14 o 
   1   9   1        2.23        3.08     11.12 o 
   2   9   1       53.56       50.67     10.69 o 
   3   9   1       13.32        2.09     11.98 o 
   4   9   1       64.98       48.41     14.68 o 
   5   9   1        0.61       15.91     14.68 o 
   6   9   1      435.79      379.78     17.12 o 
   7   9   1       92.70       68.28     19.76 o 
   8   9   1       39.95       24.01     23.01 o 
   9   9   1      229.73      292.17     31.74 o 
  10   9   1       83.25       76.09     33.15 o 
  11   9   1      192.38      146.29     27.13 o 
  12   9   1        4.02      -28.53     31.49 o 
   0  10   1      289.10      270.24     13.25 o 
   1  10   1        7.68        0.00     12.69 o 
   2  10   1       94.74       80.12     12.19 o 
   3  10   1        8.20       -4.72     13.28 o 
   4  10   1       21.66      -18.12     18.12 o 
   5  10   1      188.64      139.61     19.02 o 
   6  10   1      135.80      126.83     26.20 o 
   7  10   1      155.52      127.01     22.07 o 
   8  10   1        5.72       17.78     29.58 o 
   9  10   1      167.90      149.26     32.42 o 
  10  10   1       62.70      139.70     36.88 o 
  11  10   1      336.57      329.33     34.77 o 
  12  10   1        0.98      -29.18     37.67 o 
   1  11   1      677.87      626.90     16.56 o 
   2  11   1      620.89      603.80     14.97 o 
   3  11   1      175.30      187.42     19.74 o 
   4  11   1     1397.36     1481.16     19.59 o 
   5  11   1      207.73      261.68     32.79 o 
   6  11   1      439.12      436.69     22.45 o 
   7  11   1      272.69      370.91     37.41 o 
   8  11   1        0.32       25.42     35.58 o 
   9  11   1      126.55      213.85     45.30 o 
  10  11   1        0.01       55.60     45.12 o 
  11  11   1        2.79       67.26     48.01 o 
   0  12   1        3.26       -6.64     25.29 o 
   1  12   1      307.41      370.32     34.79 o 
   2  12   1       35.06        9.46     24.97 o 
   3  12   1        0.74       -1.49     26.17 o 
   4  12   1        8.00       13.51     35.07 o 
   5  12   1       65.68       58.60     30.61 o 
   6  12   1      231.12      270.22     56.94 o 
   7  12   1       25.52       45.86     46.15 o 
   8  12   1        2.44       30.06     59.08 o 
   9  12   1       27.47      -69.76     69.76 o 
  10  12   1       16.70      107.53     93.30 o 
   1  13   1       13.20      -55.22     55.22 o 
   2  13   1      114.53       49.69     47.94 o 
   3  13   1      180.63      193.62     57.33 o 
   4  13   1       23.69      -56.09     68.83 o 
   5  13   1       24.25      -86.20     86.20 o 
   6  13   1       13.60       20.27    109.31 o 
   7  13   1       77.18     -194.81    194.81 o 
   8  13   1        0.32      816.51    493.11 o 
   9  13   1        0.02     -709.71   1387.54 o 
   0  14   1       19.13      -56.13     77.75 o 
   1  14   1        0.00      -44.56    111.36 o 
   2  14   1      123.03      -52.99    132.88 o 
   3  14   1       43.38       67.39    117.34 o 
   4  14   1        6.28      120.11    120.11 o 
   5  14   1      101.84       96.59     96.59 o 
   6  14   1        8.74      -67.84     67.84 o 
   7  14   1        0.13       76.21     76.21 o 
   1  15   1       14.60       26.98     26.98 o 
   2  15   1        0.21        2.89     23.10 o 
   3  15   1       23.35      -13.74     25.42 o 
   4  15   1        3.23       12.28     24.71 o 
   5  15   1        8.83       15.38     25.54 o 
   0  16   1        8.10       10.82     10.82 o 
   1  16   1        4.08        3.59     11.83 o 
   0   0   2      738.20      611.97      9.59 o 
   1   0   2       41.37       33.79      4.19 o 
   2   0   2     3861.01     4046.50     48.08 o 
   3   0   2   130357.55   129279.40   1131.65 o 
   4   0   2    62926.34    62463.05    882.41 o 
   5   0   2     3473.58     4048.81     53.77 o 
   6   0   2     1260.17     1129.36     13.80 o 
   7   0   2     2467.54     3035.45     53.54 o 
   8   0   2      892.97     1078.91     38.90 o 
   9   0   2      156.32      111.08     25.67 o 
  10   0   2        0.18        2.71     22.37 o 
  11   0   2        0.01      -16.91     27.95 o 
  12   0   2      228.40      321.77     46.21 o 
  13   0   2       17.88       26.79     49.74 o 
  14   0   2        0.36      -29.04     81.00 o 
  15   0   2       53.79     -195.10    223.66 o 
   1   1   2      732.22      789.25     10.10 o 
   2   1   2    26525.21    23345.04    308.83 o 
   3   1   2     6151.13     6758.98     48.65 o 
   4   1   2      744.64      811.94     22.26 o 
   5   1   2     1613.40     2006.29     37.58 o 
   6   1   2      652.70      757.53     12.93 o 
   7   1   2       97.76      114.87     18.50 o 
   8   1   2      321.59      287.89     26.84 o 
   9   1   2       26.37       32.98     20.90 o 
  10   1   2        7.64       40.16     26.24 o 
  11   1   2      203.21      222.99     35.93 o 
  12   1   2       13.56       34.28     36.88 o 
  13   1   2        4.58       74.00     45.30 o 
  14   1   2       37.05       58.64     59.73 o 
  15   1   2        0.20      -92.17     92.17 o 
   0   2   2     6935.55     7044.75    164.55 o 
   1   2   2     3604.64     3069.34     25.25 o 
   2   2   2     5011.30     4500.94     33.86 o 
   3   2   2    14105.48    12545.33    272.07 o 
   4   2   2      602.80      686.03      9.32 o 
   5   2   2      802.30      806.65     24.63 o 
   6   2   2       10.25       -8.31     14.56 o 
   7   2   2      154.35      174.79     19.71 o 
   8   2   2       45.00       40.72     16.57 o 
   9   2   2       85.86       94.47     24.58 o 
  10   2   2        2.05      -12.53     26.37 o 
  11   2   2      148.15      219.79     36.02 o 
  12   2   2       87.74      132.96     38.51 o 
  13   2   2        1.27       34.10     40.61 o 
  14   2   2       61.93       69.08     52.68 o 
  15   2   2       54.08      119.45     55.56 o 
   1   3   2     4211.53     4301.97     36.01 o 
   2   3   2      179.31      154.56      9.02 o 
   3   3   2      726.52      680.75      6.69 o 
   4   3   2       15.24       13.68      8.43 o 
   5   3   2       88.61       69.36     10.11 o 
   6   3   2        2.59      -12.67     12.67 o 
   7   3   2      742.84      706.84     15.81 o 
   8   3   2      171.25      164.72     23.86 o 
   9   3   2        6.62      -20.54     20.54 o 
  10   3   2      294.50      315.81     29.99 o 
  11   3   2        3.19       14.26     31.80 o 
  12   3   2       56.09       55.54     37.74 o 
  13   3   2      201.98      243.89     41.28 o 
  14   3   2      217.63      191.45     49.62 o 
  15   3   2        4.15       24.39     43.94 o 
   0   4   2      516.02      408.71     17.53 o 
   1   4   2        5.66        0.81      6.67 o 
   2   4   2     2115.21     1814.32      8.04 o 
   3   4   2       74.44       45.93      8.67 o 
   4   4   2      306.08      253.50      9.37 o 
   5   4   2      106.29      112.87     16.57 o 
   6   4   2     1325.26     1207.82     33.99 o 
   7   4   2      927.49      946.88     33.79 o 
   8   4   2      311.30      280.38     26.47 o 
   9   4   2       28.67       34.33     20.32 o 
  10   4   2        5.14       -4.08     25.07 o 
  11   4   2      165.00      215.69     32.51 o 
  12   4   2      115.89       45.13     29.95 o 
  13   4   2       50.65       44.20     36.79 o 
  14   4   2        1.81       21.07     36.65 o 
  15   4   2        3.15      -36.55     36.55 o 
   1   5   2      287.71      267.85      8.28 o 
   2   5   2     1616.73     1452.69     27.83 o 
   3   5   2       54.91       42.14      8.03 o 
   4   5   2      228.46      205.09     13.50 o 
   5   5   2     2017.20     2025.78     12.19 o 
   6   5   2       25.16       -3.73     14.46 o 
   7   5   2      258.21      236.83     14.92 o 
   8   5   2      207.24      171.46     24.21 o 
   9   5   2       11.65       21.51     21.51 o 
  10   5   2       29.24       64.01     25.10 o 
  11   5   2        2.53      -24.51     29.44 o 
  12   5   2       25.87       30.40     31.39 o 
  13   5   2        3.78       10.87     32.80 o 
  14   5   2       43.84       21.24     35.73 o 
   0   6   2      921.27      951.33     28.38 o 
   1   6   2     3598.96     3669.04     43.80 o 
   2   6   2     2123.27     1896.03     11.26 o 
   3   6   2        2.93      -11.20     11.20 o 
   4   6   2     2597.45     2469.49     11.70 o 
   5   6   2     2618.09     2775.91     44.87 o 
   6   6   2     1194.62     1127.59     12.29 o 
   7   6   2      699.11      665.68     16.75 o 
   8   6   2       97.84       84.65     18.85 o 
   9   6   2      131.56      123.08     21.32 o 
  10   6   2       62.33       55.82     30.14 o 
  11   6   2       13.83       -9.22     25.41 o 
  12   6   2        1.80      -16.60     29.28 o 
  13   6   2       65.17       31.63     29.84 o 
  14   6   2        6.03       -3.60     34.89 o 
   1   7   2        6.20        0.54      9.65 o 
   2   7   2      211.08      232.93     15.26 o 
   3   7   2      187.93      216.63     15.64 o 
   4   7   2       88.30       89.15     14.79 o 
   5   7   2       23.46        4.99     11.97 o 
   6   7   2       45.19       36.48     16.64 o 
   7   7   2     1192.38     1170.85     16.79 o 
   8   7   2      107.45      112.12     20.39 o 
   9   7   2       41.89       28.67     22.20 o 
  10   7   2      148.91      131.06     28.98 o 
  11   7   2        5.58       15.44     27.25 o 
  12   7   2       11.65        3.39     28.27 o 
  13   7   2       20.50      -29.55     29.55 o 
  14   7   2        3.81       49.77     28.68 o 
   0   8   2      763.19      707.76     25.04 o 
   1   8   2      827.11      769.13     10.69 o 
   2   8   2      108.57      123.87     10.10 o 
   3   8   2      403.67      348.68     20.05 o 
   4   8   2      145.95      105.36     12.09 o 
   5   8   2        0.56       11.66     13.61 o 
   6   8   2      148.34      123.04     16.27 o 
   7   8   2       93.44       73.85     19.28 o 
   8   8   2       15.55      -22.86     22.86 o 
   9   8   2        0.04      -31.24     31.24 o 
  10   8   2      106.41      100.62     24.04 o 
  11   8   2       18.53       33.94     27.84 o 
  12   8   2       63.53        1.76     29.25 o 
  13   8   2        5.72       12.42     28.72 o 
   1   9   2      302.95      318.95     11.09 o 
   2   9   2       19.77       32.12     12.22 o 
   3   9   2        0.16        2.15     12.17 o 
   4   9   2      122.13      103.25     14.12 o 
   5   9   2       13.31       -6.95     16.53 o 
   6   9   2      109.49       94.09     19.77 o 
   7   9   2       47.63       12.27     20.77 o 
   8   9   2      405.62      437.47     22.78 o 
   9   9   2        3.58      -27.73     27.73 o 
  10   9   2      134.44      107.03     28.00 o 
  11   9   2        0.05       52.83     29.37 o 
  12   9   2        3.39      -16.81     31.80 o 
   0  10   2      140.61      123.44     16.03 o 
   1  10   2      405.04      382.84     20.18 o 
   2  10   2        1.70       -3.93     14.46 o 
   3  10   2        1.36        5.76     15.46 o 
   4  10   2       22.74       -1.79     16.33 o 
   5  10   2      563.32      518.05     17.77 o 
   6  10   2      254.20      308.15     21.37 o 
   7  10   2       11.51       31.08     25.36 o 
   8  10   2       13.41       75.86     30.70 o 
   9  10   2       18.14       16.91     27.68 o 
  10  10   2        2.12        7.62     29.27 o 
  11  10   2       48.09       10.35     37.94 o 
  12  10   2        0.63        8.70     33.23 o 
   1  11   2       35.75       36.86     17.02 o 
   2  11   2        4.91       -3.80     18.46 o 
   3  11   2      187.67      218.51     19.00 o 
   4  11   2      304.10      331.55     23.77 o 
   5  11   2      119.77       87.64     21.87 o 
   6  11   2      136.15      112.92     26.11 o 
   7  11   2      169.82      148.56     27.20 o 
   8  11   2      129.87      123.78     33.02 o 
   9  11   2       14.98       13.33     38.81 o 
  10  11   2       25.28       32.38     40.77 o 
  11  11   2       33.55      -32.67     45.24 o 
   0  12   2      740.01      703.84     27.13 o 
   1  12   2      459.94      544.26     38.14 o 
   2  12   2       78.40       68.92     24.99 o 
   3  12   2      273.26      292.84     40.01 o 
   4  12   2      202.77      192.52     28.69 o 
   5  12   2     1302.88     1458.76     33.22 o 
   6  12   2      113.47      105.68     34.99 o 
   7  12   2       30.07      -36.15     47.46 o 
   8  12   2      107.88      104.65     49.21 o 
   9  12   2       10.38        7.35     63.24 o 
  10  12   2        4.91      148.49     79.08 o 
   1  13   2        3.23      -51.42     51.42 o 
   2  13   2       76.72       72.85     61.13 o 
   3  13   2        1.42      -55.54     55.54 o 
   4  13   2       45.98      -21.34     68.04 o 
   5  13   2       26.91       17.73     72.35 o 
   6  13   2       53.70        5.54     94.66 o 
   7  13   2        0.33     -152.98    152.98 o 
   8  13   2       10.32       43.98    256.69 o 
   9  13   2        6.17     -590.73    590.73 o 
   0  14   2       29.60      100.88    100.88 o 
   1  14   2        2.01       -7.46    120.92 o 
   2  14   2       39.75      -46.94    171.45 o 
   3  14   2       34.14      -95.61    156.62 o 
   4  14   2       59.44      -33.37    134.35 o 
   5  14   2        4.18      161.41    161.41 o 
   6  14   2       34.19      -93.74     93.74 o 
   7  14   2        1.19        9.48     74.07 o 
   1  15   2       23.40        5.80     24.37 o 
   2  15   2       30.60      -20.53     25.19 o 
   3  15   2        2.82        0.00     27.24 o 
   4  15   2       14.73       -1.76     28.38 o 
   5  15   2       43.51       21.80     28.45 o 
   0  16   2        0.10        2.81     11.50 o 
   1  16   2       11.94      -13.44     13.44 o 
   1   1   3      770.24      665.65     11.78 o 
   2   1   3      132.40      139.71      9.29 o 
   3   1   3    42947.52    44809.69    543.71 o 
   4   1   3    15450.54    16587.20    383.19 o 
   5   1   3        0.18        2.95     12.39 o 
   6   1   3     1344.83     1394.21     36.66 o 
   7   1   3      361.10      398.91     25.00 o 
   8   1   3     1115.43     1156.13     40.81 o 
   9   1   3       90.80       99.08     24.24 o 
  10   1   3      549.72      503.46     39.64 o 
  11   1   3        2.73      -18.16     29.23 o 
  12   1   3      264.59      285.95     44.48 o 
  13   1   3       80.04       39.90     52.80 o 
  14   1   3       26.64      140.45     63.09 o 
  15   1   3        6.40      -13.27    110.03 o 
   0   2   3    13462.51    13465.63    211.67 o 
   1   2   3      607.91      508.63     11.76 o 
   2   2   3     5880.36     5815.91     40.34 o 
   3   2   3     1815.18     1750.31     27.75 o 
   4   2   3     7928.43     8521.34     63.39 o 
   5   2   3     1712.84     1890.65     36.53 o 
   6   2   3      844.58      954.92     30.65 o 
   7   2   3     2695.60     3278.38     56.57 o 
   8   2   3     1042.67      967.50     19.36 o 
   9   2   3      306.41      374.07     31.69 o 
  10   2   3      664.98      605.72     41.41 o 
  11   2   3       34.12       45.33     32.12 o 
  12   2   3       53.86       50.48     35.29 o 
  13   2   3       27.57      -18.70     43.82 o 
  14   2   3       40.64       65.07     50.41 o 
  15   2   3       38.70       27.68     63.97 o 
   1   3   3     2294.03     1974.41     25.73 o 
   2   3   3      215.52      207.06      9.61 o 
   3   3   3     1454.86     1633.30     26.92 o 
   4   3   3      422.26      414.59     18.08 o 
   5   3   3      511.13      406.21     19.65 o 
   6   3   3      210.69      196.08     18.23 o 
   7   3   3      665.61      683.44     30.03 o 
   8   3   3      282.41      329.65     27.61 o 
   9   3   3       91.18       97.05     23.61 o 
  10   3   3       73.48       99.07     26.14 o 
  11   3   3      416.27      376.64     30.34 o 
  12   3   3       29.81       62.16     32.67 o 
  13   3   3      154.17      216.17     42.05 o 
  14   3   3        5.89      -14.87     44.63 o 
  15   3   3       20.30       32.52     51.92 o 
   0   4   3     1013.17      962.89     27.57 o 
   1   4   3     1231.16     1042.02     21.96 o 
   2   4   3     1073.37     1091.42     23.14 o 
   3   4   3      206.44      161.87     11.82 o 
   4   4   3     1530.24     1760.32     32.00 o 
   5   4   3       60.79       64.87     12.98 o 
   6   4   3       14.67       26.34     12.15 o 
   7   4   3      459.33      458.31     25.77 o 
   8   4   3       65.50       58.73     18.14 o 
   9   4   3      116.23      127.55     25.35 o 
  10   4   3      725.26      678.61     24.35 o 
  11   4   3       17.70      -31.37     31.37 o 
  12   4   3       51.60       49.06     32.14 o 
  13   4   3       16.03      -11.79     34.92 o 
  14   4   3       56.93       26.20     43.30 o 
  15   4   3        0.62      -43.39     43.39 o 
   1   5   3     5079.13     5996.57     52.59 o 
   2   5   3        3.13        4.13      8.54 o 
   3   5   3       53.57       53.83     10.12 o 
   4   5   3       13.01       18.43     11.70 o 
   5   5   3       30.08       30.63     12.81 o 
   6   5   3      322.99      339.15     21.85 o 
   7   5   3       28.72       25.27     18.33 o 
   8   5   3       43.63       69.83     20.31 o 
   9   5   3      169.81      186.82     26.80 o 
  10   5   3      225.01      198.46     23.88 o 
  11   5   3        2.90       35.30     27.21 o 
  12   5   3       22.16       42.49     28.66 o 
  13   5   3      180.72       94.05     38.12 o 
  14   5   3       27.39       -5.93     35.01 o 
   0   6   3      447.71      498.88     22.61 o 
   1   6   3      619.10      645.71     21.77 o 
   2   6   3      239.97      189.50     14.34 o 
   3   6   3      160.88      152.47     13.48 o 
   4   6   3      214.12      154.66     11.31 o 
   5   6   3      413.55      460.04     22.73 o 
   6   6   3      165.76      201.64     20.05 o 
   7   6   3       30.42       56.48     18.77 o 
   8   6   3       66.86       53.65     20.91 o 
   9   6   3       45.37       39.13     26.26 o 
  10   6   3       12.34      -10.97     28.27 o 
  11   6   3       70.49       59.69     28.90 o 
  12   6   3       16.31       11.72     28.66 o 
  13   6   3       43.91        5.25     30.23 o 
  14   6   3        5.66       44.33     30.13 o 
   1   7   3      337.95      388.31     18.78 o 
   2   7   3       27.42       30.42     11.63 o 
   3   7   3        0.13        9.68     11.05 o 
   4   7   3      843.65      819.30     28.69 o 
   5   7   3       19.72        5.23     12.50 o 
   6   7   3      338.10      413.46     26.69 o 
   7   7   3       84.35       68.98     21.35 o 
   8   7   3       11.84       24.44     21.23 o 
   9   7   3       49.07       35.41     23.83 o 
  10   7   3       62.53       65.04     26.77 o 
  11   7   3       70.40       64.98     30.53 o 
  12   7   3        2.83      -18.31     32.16 o 
  13   7   3       36.00      -13.84     28.53 o 
  14   7   3        8.59       17.85     31.03 o 
   0   8   3     3585.69     3832.05     49.83 o 
   1   8   3      606.05      662.07     24.38 o 
   2   8   3      245.78      293.14     18.79 o 
   3   8   3        0.04        3.29     11.08 o 
   4   8   3       12.95      -17.01     17.01 o 
   5   8   3      106.25       95.85     17.32 o 
   6   8   3      481.31      376.75     16.43 o 
   7   8   3       29.06        4.10     19.54 o 
   8   8   3        0.06       22.38     21.72 o 
   9   8   3       57.12       33.33     27.63 o 
  10   8   3       51.29       13.28     24.96 o 
  11   8   3       24.34       46.70     28.60 o 
  12   8   3      128.33      101.32     29.88 o 
  13   8   3       27.10        7.11     32.26 o 
   1   9   3      296.78      278.59     17.98 o 
   2   9   3      106.46       78.90     16.16 o 
   3   9   3      436.91      441.83     13.18 o 
   4   9   3      153.18      155.34     18.68 o 
   5   9   3       22.02      -15.20     16.77 o 
   6   9   3      266.69      251.67     24.02 o 
   7   9   3      834.04      648.68     21.48 o 
   8   9   3       11.09        0.00     25.22 o 
   9   9   3        0.04      -20.40     27.07 o 
  10   9   3       22.38      -17.69     28.71 o 
  11   9   3       23.33      -19.18     27.68 o 
  12   9   3       29.58      -33.46     33.46 o 
   0  10   3     1147.31     1378.72     38.08 o 
   1  10   3        3.51        3.86     14.80 o 
   2  10   3     1563.16     1389.59     15.82 o 
   3  10   3      116.71      146.31     18.46 o 
   4  10   3      484.96      426.94     19.13 o 
   5  10   3       45.84       56.61     21.39 o 
   6  10   3       50.77       11.54     20.56 o 
   7  10   3      446.74      509.21     38.34 o 
   8  10   3      570.52      616.76     28.59 o 
   9  10   3       63.69        8.32     26.87 o 
  10  10   3        6.56      -24.19     30.82 o 
  11  10   3      144.27      105.88     31.46 o 
  12  10   3       64.35       43.50     32.71 o 
   1  11   3      753.22      855.67     36.13 o 
   2  11   3      259.92      239.34     22.18 o 
   3  11   3      167.02      153.94     21.42 o 
   4  11   3      274.10      262.56     29.93 o 
   5  11   3      221.10      181.97     23.84 o 
   6  11   3       27.97        0.00     27.30 o 
   7  11   3       17.61       14.86     27.40 o 
   8  11   3       64.08       -5.71     32.52 o 
   9  11   3       13.11       21.37     38.92 o 
  10  11   3      261.66      254.39     38.58 o 
  11  11   3        0.37       83.85     39.58 o 
   0  12   3        7.72       27.00     26.06 o 
   1  12   3       40.14       45.79     27.03 o 
   2  12   3      476.30      382.37     29.82 o 
   3  12   3      339.49      426.48     38.56 o 
   4  12   3        0.57      -31.17     32.99 o 
   5  12   3        1.33       48.15     33.34 o 
   6  12   3        7.14       48.97     36.78 o 
   7  12   3       64.81      -37.48     45.63 o 
   8  12   3       15.24      -52.11     52.11 o 
   9  12   3        0.03        6.66     58.58 o 
  10  12   3       30.96      -53.62     72.67 o 
   1  13   3      247.82      252.53     65.50 o 
   2  13   3      104.06      153.91     58.96 o 
   3  13   3       95.85       -6.03     56.12 o 
   4  13   3        9.59        3.50     59.08 o 
   5  13   3       21.05      -70.76     70.76 o 
   6  13   3        0.03      -92.48     92.48 o 
   7  13   3      108.13       20.92    121.36 o 
   8  13   3       74.19     -127.69    154.02 o 
   9  13   3        0.38      270.08    212.22 o 
   0  14   3        1.30      -58.91     99.87 o 
   1  14   3       14.06      -43.92    148.91 o 
   2  14   3       80.20       58.89    193.01 o 
   3  14   3        5.61      173.81    196.02 o 
   4  14   3        0.39     -139.63    171.78 o 
   5  14   3       54.17     -142.90    142.90 o 
   6  14   3       37.69     -105.68    105.68 o 
   7  14   3        4.38      -82.04     94.44 o 
   1  15   3       11.13      -24.47     24.47 o 
   2  15   3       13.42      -26.58     26.58 o 
   3  15   3        2.83       29.51     29.51 o 
   4  15   3        3.34        3.63     30.46 o 
   5  15   3        5.54        3.72     28.92 o 
   0  16   3       37.11       33.25     13.84 o 
   0   0   4    20953.96    21982.91    291.17 o 
   1   0   4    19227.27    23104.40    345.17 o 
   2   0   4      408.26      355.67     16.93 o 
   3   0   4     3633.83     3060.38     57.21 o 
   4   0   4     6523.72     6492.69     71.80 o 
   5   0   4      353.22      384.84     22.39 o 
   6   0   4     6560.77     7419.64     76.36 o 
   7   0   4     8567.85    10130.25     95.32 o 
   8   0   4      811.37      799.15     36.51 o 
   9   0   4       92.01       65.98     25.25 o 
  10   0   4        4.52       21.84     25.52 o 
  11   0   4       27.56       13.47     34.41 o 
  12   0   4      131.66      212.70     40.58 o 
  13   0   4       95.70      119.60     69.01 o 
  14   0   4       71.69      163.61    124.39 o 
  15   0   4       13.58     -998.32   1130.08 o 
   1   1   4    31399.60    27478.12    335.36 o 
   2   1   4      409.43      426.08     14.89 o 
   3   1   4     2515.72     2931.41     36.18 o 
   4   1   4     1038.71     1013.11     25.86 o 
   5   1   4     1315.83     1666.26     36.19 o 
   6   1   4     4301.18     4860.85     61.46 o 
   7   1   4     2877.55     3228.57     56.47 o 
   8   1   4      333.33      306.14     27.38 o 
   9   1   4     1639.04     1671.89     54.71 o 
  10   1   4       41.99       15.12     29.37 o 
  11   1   4       99.49       91.31     35.27 o 
  12   1   4       14.95       70.78     35.91 o 
  13   1   4        8.72        5.44     47.07 o 
  14   1   4        5.88      -42.53     69.09 o 
  15   1   4        0.52       73.24    147.32 o 
   0   2   4    20868.53    17188.05    275.78 o 
   1   2   4     5582.92     4980.56     36.13 o 
   2   2   4      575.91      499.59     14.24 o 
   3   2   4      580.84      624.52     18.13 o 
   4   2   4     1665.45     1843.58     32.77 o 
   5   2   4        0.30       12.01     12.01 o 
   6   2   4     2175.18     2432.41     44.49 o 
   7   2   4     1775.98     1962.44     47.46 o 
   8   2   4       37.68       67.32     20.99 o 
   9   2   4        0.88      -15.35     23.34 o 
  10   2   4      126.64      127.85     31.59 o 
  11   2   4      531.22      511.98     43.38 o 
  12   2   4       23.99       29.38     34.02 o 
  13   2   4        1.65       31.60     41.23 o 
  14   2   4        9.68       57.18     53.60 o 
  15   2   4        4.73      -79.66     79.66 o 
   1   3   4     3844.12     3392.68     33.57 o 
   2   3   4     4704.34     4217.33     39.02 o 
   3   3   4     1468.19     1364.48     25.81 o 
   4   3   4     2316.52     2420.44     37.17 o 
   5   3   4      400.30      405.75     19.70 o 
   6   3   4      167.75      157.53     18.20 o 
   7   3   4      226.67      242.89     23.49 o 
   8   3   4      257.48      269.24     25.78 o 
   9   3   4        0.10       -4.82     22.50 o 
  10   3   4      184.30      152.95     32.72 o 
  11   3   4      290.62      365.42     38.60 o 
  12   3   4       23.39       31.63     32.77 o 
  13   3   4      204.39      226.87     45.76 o 
  14   3   4        4.60       26.07     41.36 o 
  15   3   4       38.16       67.60     53.67 o 
   0   4   4    10746.01    11928.90     70.38 o 
   1   4   4     1165.93     1273.75     24.24 o 
   2   4   4     1138.26     1254.11     25.49 o 
   3   4   4      740.02      667.87     20.43 o 
   4   4   4     3586.16     3520.59     44.55 o 
   5   4   4       30.23       46.40     11.93 o 
   6   4   4        0.00       22.50     14.09 o 
   7   4   4       61.47       41.81     18.74 o 
   8   4   4       15.86      -20.31     20.31 o 
   9   4   4       25.97       56.61     21.67 o 
  10   4   4      136.29      132.47     30.00 o 
  11   4   4      120.37      188.32     32.46 o 
  12   4   4      124.01      118.96     35.35 o 
  13   4   4        1.26        9.97     35.33 o 
  14   4   4        0.34       13.58     36.30 o 
  15   4   4        0.00       -5.07     41.27 o 
   1   5   4      172.65      172.36     13.72 o 
   2   5   4      218.40      192.48     13.84 o 
   3   5   4      334.59      344.52     16.86 o 
   4   5   4      268.43      315.61     19.43 o 
   5   5   4       31.09       35.73     13.91 o 
   6   5   4       53.17       64.49     16.91 o 
   7   5   4       24.94       -6.43     22.43 o 
   8   5   4       45.84       17.97     18.88 o 
   9   5   4      155.23      115.11     21.84 o 
  10   5   4      171.93      207.31     28.98 o 
  11   5   4       93.86       91.27     30.82 o 
  12   5   4        1.62      -30.59     30.59 o 
  13   5   4        0.00       33.62     32.64 o 
  14   5   4        0.02       -6.03     35.00 o 
   0   6   4     9882.41    11592.20     79.74 o 
   1   6   4      879.80      864.47     25.32 o 
   2   6   4     7213.88     8544.41     69.23 o 
   3   6   4      600.38      614.47     26.50 o 
   4   6   4        0.61        6.34     11.20 o 
   5   6   4     1543.81     1517.26     37.79 o 
   6   6   4      792.75      805.98     34.90 o 
   7   6   4      474.21      508.93     29.69 o 
   8   6   4      108.96       99.62     19.25 o 
   9   6   4      127.63      180.06     26.26 o 
  10   6   4      111.07      102.90     24.82 o 
  11   6   4       14.98      -16.99     26.69 o 
  12   6   4      117.45      137.03     34.26 o 
  13   6   4        0.49       10.68     31.30 o 
  14   6   4        0.26      -33.11     33.11 o 
   1   7   4      430.39      514.53     20.77 o 
   2   7   4       12.79       13.78     10.62 o 
   3   7   4        4.94      -10.87     10.87 o 
   4   7   4      166.52      188.07     17.29 o 
   5   7   4        4.82      -19.58     19.58 o 
   6   7   4      325.39      307.40     23.73 o 
   7   7   4      124.00      106.75     21.44 o 
   8   7   4       22.43        1.19     21.54 o 
   9   7   4       28.58       54.89     23.33 o 
  10   7   4      236.85      250.16     31.65 o 
  11   7   4       54.62       40.30     33.50 o 
  12   7   4       87.94       49.80     32.56 o 
  13   7   4       23.73        3.39     28.64 o 
   0   8   4        2.02        3.20     11.05 o 
   1   8   4       25.60       36.41     12.44 o 
   2   8   4      169.14      122.40     16.36 o 
   3   8   4      720.43      676.39     11.91 o 
   4   8   4      160.39      178.52     18.83 o 
   5   8   4       15.67        5.80     15.09 o 
   6   8   4       61.09       72.37     20.68 o 
   7   8   4        7.57      -21.21     21.21 o 
   8   8   4      473.65      445.95     22.17 o 
   9   8   4      258.04      290.03     32.76 o 
  10   8   4        8.84      -25.99     25.99 o 
  11   8   4        9.34       11.21     28.90 o 
  12   8   4        0.23       28.86     28.35 o 
  13   8   4        0.68       27.97     25.86 o 
   1   9   4      160.73      160.29     16.74 o 
   2   9   4        5.83       -3.67     12.60 o 
   3   9   4        5.17       21.75     14.90 o 
   4   9   4      118.68      109.96     18.49 o 
   5   9   4      621.43      606.51     18.01 o 
   6   9   4      105.69      102.32     24.74 o 
   7   9   4      246.00      229.49     25.89 o 
   8   9   4        6.42        6.81     25.44 o 
   9   9   4       96.29       86.52     26.72 o 
  10   9   4      237.53      238.08     34.67 o 
  11   9   4        1.11       25.64     27.42 o 
  12   9   4        0.49       42.99     31.86 o 
   0  10   4      161.70      177.56     22.81 o 
   1  10   4       64.30       57.28     16.52 o 
   2  10   4      510.75      489.04     27.00 o 
   3  10   4       14.15       -9.84     15.96 o 
   4  10   4       12.26       -1.88     18.33 o 
   5  10   4        0.72       14.85     21.98 o 
   6  10   4       12.75      -24.52     24.52 o 
   7  10   4      554.47      629.32     41.57 o 
   8  10   4      323.13      262.15     26.27 o 
   9  10   4        3.67       -5.02     29.20 o 
  10  10   4       34.39       36.42     30.91 o 
  11  10   4       66.75       67.73     35.18 o 
  12  10   4        0.04      -38.34     38.34 o 
   1  11   4       24.64       -7.09     17.16 o 
   2  11   4        3.23       13.60     18.69 o 
   3  11   4      152.38      213.71     26.79 o 
   4  11   4       92.77      103.65     24.79 o 
   5  11   4       77.46       62.04     27.42 o 
   6  11   4       32.80       21.98     31.25 o 
   7  11   4      170.68      177.61     29.92 o 
   8  11   4       16.08        1.87     34.31 o 
   9  11   4        0.02       22.97     32.71 o 
  10  11   4       61.95       49.86     42.33 o 
  11  11   4        1.25        0.00     39.86 o 
   0  12   4      133.66       75.77     28.97 o 
   1  12   4      131.34      176.77     29.62 o 
   2  12   4      489.09      501.39     25.49 o 
   3  12   4        4.86       40.33     27.22 o 
   4  12   4      310.61      291.91     30.70 o 
   5  12   4       21.39      -28.06     32.47 o 
   6  12   4        7.97      -10.56     37.43 o 
   7  12   4        3.22       51.13     38.02 o 
   8  12   4      137.03      130.49     46.21 o 
   9  12   4      298.72      310.07     74.90 o 
  10  12   4       54.33      -13.80     54.25 o 
   1  13   4       13.61      -50.33     50.33 o 
   2  13   4       27.87       26.67     49.86 o 
   3  13   4       15.89       -3.19     51.31 o 
   4  13   4       15.66       95.27     59.97 o 
   5  13   4        9.59      -19.54     63.27 o 
   6  13   4       13.99       99.57     88.73 o 
   7  13   4       82.40      243.08    110.06 o 
   8  13   4        5.03      104.99    126.26 o 
   0  14   4      159.13     -139.80    139.80 o 
   1  14   4      123.21     -206.34    206.34 o 
   2  14   4        0.68      -57.26    234.93 o 
   3  14   4        1.02      -16.89    280.77 o 
   4  14   4       43.92      102.01    241.03 o 
   5  14   4       12.92      150.12    206.24 o 
   6  14   4        1.07       55.57    146.42 o 
   7  14   4       11.80     -121.79    121.79 o 
   1  15   4        0.00       27.69     27.69 o 
   2  15   4        5.46        0.00     28.58 o 
   3  15   4        2.78        1.85     31.08 o 
   4  15   4        7.07      -28.11     34.67 o 
   5  15   4       10.24      -33.29     33.29 o 
   1   1   5     2845.94     2866.56     30.50 o 
   2   1   5      883.10      881.47     19.34 o 
   3   1   5     3476.42     3713.98     40.94 o 
   4   1   5     2516.45     2896.80     42.02 o 
   5   1   5      184.75      188.60     16.79 o 
   6   1   5     1372.08     1701.51     39.83 o 
   7   1   5     9508.05    10438.92     97.24 o 
   8   1   5       55.91       58.24     23.10 o 
   9   1   5      258.79      314.50     30.26 o 
  10   1   5      233.28      202.40     32.22 o 
  11   1   5      238.77      244.05     38.05 o 
  12   1   5        2.30        2.14     35.86 o 
  13   1   5      125.66       86.69     53.63 o 
  14   1   5       12.13      -30.05     87.05 o 
  15   1   5       35.37      275.08    259.39 o 
   0   2   5    40226.05    39570.41    400.07 o 
   1   2   5     3630.53     3446.66     32.47 o 
   2   2   5      529.74      503.05     16.96 o 
   3   2   5     2163.98     2232.48     31.40 o 
   4   2   5    10760.08    12266.36     80.12 o 
   5   2   5      369.47      406.33     20.60 o 
   6   2   5     3184.39     3724.58     54.83 o 
   7   2   5     4617.75     4989.53     68.44 o 
   8   2   5      522.24      567.47     31.60 o 
   9   2   5       29.50       18.85     23.06 o 
  10   2   5       19.21       -5.46     27.30 o 
  11   2   5        9.32      -17.93     32.73 o 
  12   2   5        8.73        7.89     36.49 o 
  13   2   5      156.72      104.26     49.71 o 
  14   2   5        1.51       90.58     60.51 o 
  15   2   5       84.79      167.11     92.56 o 
   1   3   5     1675.01     1400.85     25.73 o 
   2   3   5      379.47      326.05     14.05 o 
   3   3   5        0.03        1.85      8.92 o 
   4   3   5      305.12      312.43     17.29 o 
   5   3   5      623.02      710.28     12.73 o 
   6   3   5     4640.27     4547.19     65.84 o 
   7   3   5     1375.83     1410.06     42.44 o 
   8   3   5        0.83       30.98     17.98 o 
   9   3   5      161.12      154.07     25.74 o 
  10   3   5       69.20       77.54     25.71 o 
  11   3   5      313.83      363.59     39.83 o 
  12   3   5       12.63      -34.47     34.47 o 
  13   3   5       40.79       -4.46     44.75 o 
  14   3   5        7.08       -2.76     47.85 o 
  15   3   5       25.80       -3.58     56.06 o 
   0   4   5     6262.43     6079.16     54.14 o 
   1   4   5     1001.49     1163.73     24.86 o 
   2   4   5     4703.06     4477.14     47.95 o 
   3   4   5      656.79      601.98     22.85 o 
   4   4   5       12.57        6.76     12.41 o 
   5   4   5      658.31      674.04     25.97 o 
   6   4   5      896.23      878.63     31.16 o 
   7   4   5     1847.15     1954.39     48.16 o 
   8   4   5       16.11        3.18     19.25 o 
   9   4   5       37.53       55.86     21.46 o 
  10   4   5       76.55      111.04     29.70 o 
  11   4   5       10.20      -23.81     29.35 o 
  12   4   5        5.48        7.19     30.48 o 
  13   4   5        4.02       18.43     33.78 o 
  14   4   5        0.17       42.22     41.08 o 
   1   5   5       62.22       53.44     10.65 o 
   2   5   5      514.31      478.99     19.09 o 
   3   5   5       19.76       22.86     11.20 o 
   4   5   5     5639.74     5694.90     60.71 o 
   5   5   5        7.85       13.43     10.87 o 
   6   5   5      263.98      209.23     19.54 o 
   7   5   5      164.49      145.74     16.74 o 
   8   5   5       35.43       27.00     20.29 o 
   9   5   5      228.69      192.93     20.21 o 
  10   5   5       50.65       69.60     26.08 o 
  11   5   5       31.50       -6.23     25.33 o 
  12   5   5       17.41       12.19     30.49 o 
  13   5   5       25.40       11.45     31.59 o 
  14   5   5        9.68      -12.45     36.36 o 
   0   6   5      716.83      672.03     24.03 o 
   1   6   5        5.76        4.98     10.69 o 
   2   6   5     1407.02     1365.63     31.77 o 
   3   6   5      292.87      325.39     17.85 o 
   4   6   5       43.21       50.97     13.64 o 
   5   6   5       35.44       42.26     14.91 o 
   6   6   5      282.12      334.20     23.32 o 
   7   6   5      307.51      313.03     28.87 o 
   8   6   5       30.15      -15.60     20.69 o 
   9   6   5        0.53      -13.91     23.30 o 
  10   6   5       34.62        8.46     23.73 o 
  11   6   5       65.25      117.55     29.06 o 
  12   6   5        7.90       35.30     26.48 o 
  13   6   5        1.55      -35.00     35.00 o 
  14   6   5        3.55      -24.70     30.82 o 
   1   7   5       12.29        4.93     10.43 o 
   2   7   5       73.04       76.37     12.37 o 
   3   7   5       67.73       44.83     11.53 o 
   4   7   5     1302.58     1470.44     38.23 o 
   5   7   5      130.38      136.45     17.23 o 
   6   7   5       25.45       49.89     16.53 o 
   7   7   5      148.04      106.41     19.02 o 
   8   7   5        0.22       41.68     19.57 o 
   9   7   5        0.31      -26.06     26.06 o 
  10   7   5        1.10       25.72     24.48 o 
  11   7   5        8.79       48.18     29.22 o 
  12   7   5        0.00       -5.04     27.99 o 
  13   7   5       34.57      -29.69     29.69 o 
   0   8   5      296.58      294.83     17.92 o 
   1   8   5        0.72       28.28     12.51 o 
   2   8   5      186.83      215.63     17.76 o 
   3   8   5      395.56      364.73     11.67 o 
   4   8   5      143.59      149.57     20.29 o 
   5   8   5       38.25       31.69     15.71 o 
   6   8   5        7.42       22.39     16.84 o 
   7   8   5      201.69      162.54     27.22 o 
   8   8   5      183.40      180.67     28.75 o 
   9   8   5      785.01      682.79     26.60 o 
  10   8   5        1.52       10.41     25.69 o 
  11   8   5       52.68       57.38     27.40 o 
  12   8   5        1.05       -8.37     26.13 o 
  13   8   5       10.91      -27.75     30.95 o 
   1   9   5        0.93       12.73     13.00 o 
   2   9   5       40.84       57.93     13.80 o 
   3   9   5      826.21      819.23     31.51 o 
   4   9   5      125.91      107.11     19.83 o 
   5   9   5       40.39       34.46     20.92 o 
   6   9   5      489.95      548.47     33.50 o 
   7   9   5      367.63      453.72     27.87 o 
   8   9   5        6.72      -28.46     28.46 o 
   9   9   5      105.58      127.12     28.37 o 
  10   9   5       37.91       57.09     28.64 o 
  11   9   5        4.76      -30.18     30.18 o 
  12   9   5        0.88       59.70     26.44 o 
   0  10   5      211.04      279.36     22.04 o 
   1  10   5       97.53       95.13     18.09 o 
   2  10   5      306.05      299.76     24.14 o 
   3  10   5      845.86      781.27     35.29 o 
   4  10   5       20.50       18.20     21.16 o 
   5  10   5     1268.90     1476.68     49.76 o 
   6  10   5      670.07      580.99     26.26 o 
   7  10   5       92.75      109.73     27.22 o 
   8  10   5      703.62      545.44     27.50 o 
   9  10   5      242.86      276.04     40.31 o 
  10  10   5        0.51       17.84     29.43 o 
  11  10   5       11.96       15.39     32.56 o 
   1  11   5      132.41      107.05     19.33 o 
   2  11   5       69.87       67.85     22.56 o 
   3  11   5      354.31      427.80     20.43 o 
   4  11   5        2.06       -4.93     22.04 o 
   5  11   5      263.77      237.79     34.71 o 
   6  11   5      127.52       91.37     33.38 o 
   7  11   5      231.31      319.97     42.57 o 
   8  11   5       12.48        7.47     34.14 o 
   9  11   5        2.53       42.55     32.33 o 
  10  11   5       56.75      143.72     37.62 o 
  11  11   5       18.88       -6.77     36.11 o 
   0  12   5       32.00       37.07     31.00 o 
   1  12   5       33.18       44.26     28.34 o 
   2  12   5       32.94       58.40     31.17 o 
   3  12   5        6.45       54.66     28.83 o 
   4  12   5       69.45       59.88     31.11 o 
   5  12   5      355.95      272.45     35.37 o 
   6  12   5      170.90      156.56     35.94 o 
   7  12   5       50.50       76.01     47.38 o 
   8  12   5        6.96       93.14     39.03 o 
   9  12   5       19.81       23.53     52.94 o 
  10  12   5       51.54       28.17     49.29 o 
   1  13   5       66.25      155.08     56.64 o 
   2  13   5        3.01      -27.48     51.43 o 
   3  13   5       51.96      -25.17     53.91 o 
   4  13   5       16.56        6.72     61.52 o 
   5  13   5      412.37      326.23     98.16 o 
   6  13   5        0.16      -87.76     87.76 o 
   7  13   5      112.34       62.30     82.71 o 
   8  13   5        0.21       48.55     97.09 o 
   0  14   5       31.55     -108.44    108.44 o 
   1  14   5       61.84     -173.75    173.75 o 
   2  14   5       43.66     -266.81    266.81 o 
   3  14   5       10.69      -42.60    363.40 o 
   4  14   5       17.39     -271.63    336.83 o 
   5  14   5       22.58      292.53    292.53 o 
   6  14   5       40.69     -252.86    252.86 o 
   7  14   5       12.75      -55.74    183.43 o 
   1  15   5        0.87       -1.70     27.13 o 
   2  15   5       14.39       33.37     33.37 o 
   3  15   5       30.20      -36.56     36.56 o 
   4  15   5        0.14      -37.70     37.70 o 
   0   0   6      150.03      173.57      9.72 o 
   1   0   6      715.42      872.97     20.44 o 
   2   0   6      261.98      320.72     15.50 o 
   3   0   6     7809.79     7627.03     71.92 o 
   4   0   6     1165.74     1311.58     30.92 o 
   5   0   6     2807.98     3207.45     47.68 o 
   6   0   6     6744.98     7527.14     76.41 o 
   7   0   6     2706.22     3001.17     53.55 o 
   8   0   6     1862.05     2030.39     52.06 o 
   9   0   6      711.71      597.77     36.89 o 
  10   0   6       60.97       26.04     33.13 o 
  11   0   6       25.18        1.68     37.89 o 
  12   0   6       13.46       24.72     44.22 o 
  13   0   6       98.13      269.79     86.11 o 
  14   0   6        2.06     -336.00    336.00 o 
  15   0   6      172.52     -150.66    150.66 o 
   1   1   6     2431.17     2399.86     32.08 o 
   2   1   6     4316.63     5052.98     45.15 o 
   3   1   6     3398.19     3315.51     41.33 o 
   4   1   6        2.80        9.92     11.00 o 
   5   1   6       11.62      -14.24     14.24 o 
   6   1   6     3366.94     3978.73     57.06 o 
   7   1   6       48.01       49.74     19.79 o 
   8   1   6        2.16        4.89     18.83 o 
   9   1   6      901.49      855.79     41.81 o 
  10   1   6      608.61      745.91     42.90 o 
  11   1   6      176.88      183.31     38.14 o 
  12   1   6       47.09       37.69     39.60 o 
  13   1   6        3.18      -25.96     54.07 o 
  14   1   6       34.87       12.27    106.76 o 
  15   1   6       10.02    -1091.95   1091.95 o 
   0   2   6     7680.79     6926.49     48.75 o 
   1   2   6     5108.32     4911.35      6.74 o 
   2   2   6       18.10        8.86      7.95 o 
   3   2   6       39.93       39.63      9.51 o 
   4   2   6     2194.19     2244.41     38.14 o 
   5   2   6      251.47      271.39     20.12 o 
   6   2   6       61.62       73.94     18.54 o 
   7   2   6      211.08      187.18     26.19 o 
   8   2   6      616.99      562.83     31.83 o 
   9   2   6      747.09      822.62     39.46 o 
  10   2   6      470.96      560.42     42.78 o 
  11   2   6      252.88      325.10     35.20 o 
  12   2   6       89.50      129.40     40.64 o 
  13   2   6        3.50       13.32     49.13 o 
  14   2   6       90.32      237.61     68.27 o 
  15   2   6        0.13      114.35    123.50 o 
   1   3   6     5360.76     5054.77     44.69 o 
   2   3   6      344.85      337.20     15.09 o 
   3   3   6     1335.73     1382.82     28.38 o 
   4   3   6     3919.31     4034.67     49.27 o 
   5   3   6      793.03      720.67     13.20 o 
   6   3   6     1498.90     1660.16     41.52 o 
   7   3   6      328.54      339.46     26.95 o 
   8   3   6       51.08        8.29     20.89 o 
   9   3   6       89.59       44.61     23.57 o 
  10   3   6       14.41       13.99     27.18 o 
  11   3   6      167.87      154.50     33.77 o 
  12   3   6        4.63      -19.26     34.40 o 
  13   3   6       81.80       44.59     43.07 o 
  14   3   6       66.54       38.65     53.00 o 
   0   4   6      466.82      475.78     18.18 o 
   1   4   6      487.18      529.35     20.05 o 
   2   4   6      549.96      475.63     19.30 o 
   3   4   6     2147.49     2374.17     36.69 o 
   4   4   6      143.36       95.90     11.56 o 
   5   4   6      106.64      116.01     15.85 o 
   6   4   6       13.82       -6.36     14.44 o 
   7   4   6      150.90      131.31     21.26 o 
   8   4   6       87.00       76.81     17.94 o 
   9   4   6        2.08        2.48     22.54 o 
  10   4   6      193.05      264.60     30.73 o 
  11   4   6       19.29        3.26     30.54 o 
  12   4   6       11.25      -32.17     32.17 o 
  13   4   6        0.09       18.89     35.11 o 
  14   4   6       19.47       49.10     44.35 o 
   1   5   6        2.05        7.82      9.77 o 
   2   5   6      672.07      765.22     23.75 o 
   3   5   6     1543.99     1667.08     32.98 o 
   4   5   6      183.64      240.32     19.29 o 
   5   5   6      103.93       62.10     15.81 o 
   6   5   6      128.87      128.37     18.12 o 
   7   5   6      791.42      771.32     33.98 o 
   8   5   6      241.26      276.64     28.85 o 
   9   5   6       49.55       71.24     25.23 o 
  10   5   6       11.80       15.38     25.24 o 
  11   5   6        2.65        9.46     26.65 o 
  12   5   6        0.04        0.00     30.15 o 
  13   5   6       15.50       59.87     31.52 o 
  14   5   6        9.41      -39.59     39.59 o 
   0   6   6     2718.88     2530.35     43.52 o 
   1   6   6       26.05       21.17     12.88 o 
   2   6   6     2182.24     2532.13     41.22 o 
   3   6   6     1953.76     1956.27     37.04 o 
   4   6   6       79.07       62.81     11.73 o 
   5   6   6      398.08      452.65     24.56 o 
   6   6   6       85.94       79.25     18.30 o 
   7   6   6       41.48       10.00     17.96 o 
   8   6   6      487.48      534.15     36.93 o 
   9   6   6        6.52       -5.02     24.22 o 
  10   6   6      139.28      117.49     28.42 o 
  11   6   6        1.57      -28.75     28.75 o 
  12   6   6        0.14      -30.61     30.61 o 
  13   6   6        2.85      -32.34     32.34 o 
  14   6   6        9.17      -30.95     35.18 o 
   1   7   6      626.44      698.60     25.73 o 
   2   7   6       10.37       20.69     11.35 o 
   3   7   6      552.14      576.36     25.15 o 
   4   7   6       34.40       36.76     14.59 o 
   5   7   6       32.57       49.79     14.75 o 
   6   7   6      278.05      327.94     25.96 o 
   7   7   6       31.02       26.39     20.62 o 
   8   7   6       34.19       62.60     21.95 o 
   9   7   6        0.06       40.66     22.77 o 
  10   7   6       23.15       57.54     26.31 o 
  11   7   6        1.00      -28.29     28.29 o 
  12   7   6        5.31      -28.94     28.94 o 
  13   7   6        0.84      -30.81     30.81 o 
   0   8   6      309.27      330.64     19.41 o 
   1   8   6      286.67      286.90     18.58 o 
   2   8   6      291.39      363.95     20.91 o 
   3   8   6      326.42      252.78     14.26 o 
   4   8   6       22.84       -6.73     16.96 o 
   5   8   6        0.00       18.27     15.40 o 
   6   8   6       79.88       90.80     20.03 o 
   7   8   6      283.42      293.49     30.81 o 
   8   8   6       30.64       70.81     25.21 o 
   9   8   6      125.94      177.71     28.60 o 
  10   8   6        1.55      -17.79     27.70 o 
  11   8   6        6.81       -4.73     26.87 o 
  12   8   6       64.63       76.52     30.15 o 
  13   8   6        2.88       53.09     25.61 o 
   1   9   6       90.50       64.27     14.96 o 
   2   9   6        0.00       28.62     13.68 o 
   3   9   6      511.26      579.43     29.00 o 
   4   9   6      185.04      222.72     22.65 o 
   5   9   6        3.15       29.04     19.21 o 
   6   9   6      210.55      256.90     24.96 o 
   7   9   6      337.18      407.81     32.24 o 
   8   9   6        4.12       42.92     25.66 o 
   9   9   6       44.74       50.33     28.50 o 
  10   9   6       99.38       56.73     30.93 o 
  11   9   6       95.63       81.71     28.51 o 
  12   9   6        0.48       12.08     29.63 o 
   0  10   6       89.58       95.15     21.74 o 
   1  10   6      276.61      290.50     24.04 o 
   2  10   6        6.93       10.38     17.73 o 
   3  10   6       14.17       17.80     17.36 o 
   4  10   6      408.65      505.42     33.19 o 
   5  10   6     1189.01     1298.16     48.59 o 
   6  10   6       77.30       81.47     28.48 o 
   7  10   6      114.95      112.26     25.33 o 
   8  10   6       71.54       55.08     29.28 o 
   9  10   6        2.66       13.20     29.79 o 
  10  10   6       10.21      -14.06     30.43 o 
  11  10   6       84.40      149.72     32.79 o 
   1  11   6       31.91       54.45     23.08 o 
   2  11   6        0.74        1.43     21.09 o 
   3  11   6        9.73       14.49     23.12 o 
   4  11   6      936.99     1040.16     46.52 o 
   5  11   6       15.54      -13.98     26.38 o 
   6  11   6      128.08      141.51     31.41 o 
   7  11   6       31.58       15.05     31.61 o 
   8  11   6        0.37      -32.68     32.68 o 
   9  11   6        0.64       19.83     33.44 o 
  10  11   6       61.27       62.68     39.60 o 
   0  12   6      174.76      223.80     38.33 o 
   1  12   6      214.43      220.37     34.51 o 
   2  12   6       40.02       64.45     28.89 o 
   3  12   6        1.09       16.79     29.90 o 
   4  12   6      463.25      550.03     47.54 o 
   5  12   6       15.52       -1.99     36.67 o 
   6  12   6      253.97      255.43     34.88 o 
   7  12   6      196.13      173.25     42.27 o 
   8  12   6       40.64       58.41     41.66 o 
   9  12   6       10.34       49.10     47.28 o 
   1  13   6        0.27       39.82     58.96 o 
   2  13   6       67.08      176.79     57.13 o 
   3  13   6       44.57       54.10     49.84 o 
   4  13   6        2.91       10.26     60.85 o 
   5  13   6       25.52      173.41     68.67 o 
   6  13   6       51.92      148.16     76.79 o 
   7  13   6        1.19        1.67     73.76 o 
   8  13   6       16.54      -36.19     85.23 o 
   0  14   6       35.13     -116.05    116.05 o 
   1  14   6        4.66      217.84    217.84 o 
   2  14   6        0.90       60.88    314.77 o 
   3  14   6        3.87      511.00    511.00 o 
   4  14   6       38.50     -585.63    585.63 o 
   5  14   6       47.38      241.04    514.01 o 
   6  14   6       10.42      141.59    389.27 o 
   1  15   6        6.73       34.31     34.31 o 
   2  15   6        5.09      -34.98     34.98 o 
   3  15   6        6.72       18.15     37.58 o 
   4  15   6       41.95      -41.97     41.97 o 
   1   1   7     3298.05     3080.50     38.58 o 
   2   1   7       35.80       29.85      7.83 o 
   3   1   7      155.77      127.66     13.26 o 
   4   1   7       46.17       51.36     10.79 o 
   5   1   7     1092.15     1348.24     33.78 o 
   6   1   7       10.61       30.96     15.39 o 
   7   1   7      258.65      251.60     23.59 o 
   8   1   7       84.96       64.32     21.38 o 
   9   1   7       17.98       53.22     23.08 o 
  10   1   7     2357.59     2418.71     66.75 o 
  11   1   7      165.27      157.39     41.23 o 
  12   1   7       92.14       93.43     46.72 o 
  13   1   7       37.97      154.65     62.96 o 
  14   1   7       59.62      241.92    151.91 o 
  15   1   7      111.71     -547.93    547.93 o 
   0   2   7      634.79      541.98     18.26 o 
   1   2   7     1627.80     1844.07      7.43 o 
   2   2   7      781.20      961.81     22.32 o 
   3   2   7      698.68      632.76     20.55 o 
   4   2   7     1055.07     1142.25     29.67 o 
   5   2   7      417.82      435.86     21.46 o 
   6   2   7     1977.01     2160.83     45.72 o 
   7   2   7       26.69       20.51     17.44 o 
   8   2   7        5.41        5.18     19.42 o 
   9   2   7      590.39      588.63     37.49 o 
  10   2   7     2235.81     2014.93     28.72 o 
  11   2   7      500.83      555.67     47.77 o 
  12   2   7      253.08      319.19     47.66 o 
  13   2   7       35.40       23.06     55.17 o 
  14   2   7       63.92       31.38     83.11 o 
  15   2   7       10.45     -200.15    200.15 o 
   1   3   7      832.09      830.05     21.57 o 
   2   3   7     1910.93     1865.22     30.83 o 
   3   3   7       26.11       28.26     10.62 o 
   4   3   7     1360.79     1461.35     33.56 o 
   5   3   7       17.75       20.01     12.95 o 
   6   3   7        0.19       10.43     14.77 o 
   7   3   7       33.52       23.84     18.47 o 
   8   3   7        5.33      -10.54     19.04 o 
   9   3   7      373.35      380.33     32.92 o 
  10   3   7      279.40      361.52     36.01 o 
  11   3   7       86.97       89.00     34.84 o 
  12   3   7       84.39       75.10     39.75 o 
  13   3   7        0.30       -4.96     46.73 o 
  14   3   7        8.37        0.00     62.39 o 
   0   4   7     1234.95     1541.47     30.65 o 
   1   4   7       55.96       43.00     12.37 o 
   2   4   7     2477.68     2427.44     39.94 o 
   3   4   7     1906.46     1879.28     36.00 o 
   4   4   7     2615.05     2783.64     44.65 o 
   5   4   7        8.61       27.77     13.06 o 
   6   4   7       21.37       -9.25     15.24 o 
   7   4   7        0.96        0.30     17.01 o 
   8   4   7       59.64       61.46     18.46 o 
   9   4   7        0.04        0.00     23.16 o 
  10   4   7      185.17      154.04     28.40 o 
  11   4   7        0.22      -12.93     27.66 o 
  12   4   7       53.29       63.32     34.30 o 
  13   4   7       17.16       10.84     40.39 o 
  14   4   7       73.43       69.46     45.09 o 
   1   5   7      971.57     1187.07     29.14 o 
   2   5   7      227.99      197.24     16.18 o 
   3   5   7     1575.09     1621.05     35.72 o 
   4   5   7        0.04       -9.59     14.00 o 
   5   5   7      288.41      274.81     17.38 o 
   6   5   7      274.96      309.50     23.20 o 
   7   5   7      120.04      132.20     21.19 o 
   8   5   7      766.71      820.18     40.07 o 
   9   5   7      316.87      318.38     35.59 o 
  10   5   7       17.18       58.11     25.49 o 
  11   5   7       89.55       82.37     30.77 o 
  12   5   7      100.50       90.18     32.14 o 
  13   5   7       56.84      120.24     37.23 o 
  14   5   7       86.42       86.18     39.71 o 
   0   6   7      162.25      215.53     17.11 o 
   1   6   7       36.62       45.62     13.06 o 
   2   6   7       37.33       37.42     11.67 o 
   3   6   7        4.87       15.73     13.01 o 
   4   6   7       16.32       -7.42     12.52 o 
   5   6   7        2.89       -3.34     12.90 o 
   6   6   7       24.25       -5.59     15.62 o 
   7   6   7       21.17       10.34     20.00 o 
   8   6   7       40.01       64.94     20.72 o 
   9   6   7       68.68       81.35     24.34 o 
  10   6   7      101.91       76.98     30.94 o 
  11   6   7        4.69      -12.46     29.26 o 
  12   6   7       32.07       27.21     29.37 o 
  13   6   7       28.13       87.92     30.74 o 
   1   7   7     1687.14     1861.61     37.73 o 
   2   7   7      238.05      243.62     19.37 o 
   3   7   7       96.56      108.54     16.77 o 
   4   7   7      128.48      146.88     18.04 o 
   5   7   7      142.46      188.26     20.57 o 
   6   7   7       53.12       70.37     18.79 o 
   7   7   7      543.44      593.95     32.91 o 
   8   7   7      160.92      226.15     27.10 o 
   9   7   7       82.74       33.03     26.32 o 
  10   7   7       53.13        7.26     28.86 o 
  11   7   7      183.28      166.49     33.65 o 
  12   7   7       20.82      -19.86     29.30 o 
  13   7   7       49.02       38.38     31.52 o 
   0   8   7       10.04       34.12     12.29 o 
   1   8   7      356.90      287.91     19.68 o 
   2   8   7      923.18      892.95     31.27 o 
   3   8   7      105.14       72.85     16.94 o 
   4   8   7       49.24       50.74     15.82 o 
   5   8   7      428.17      394.14     26.54 o 
   6   8   7      340.37      392.50     18.81 o 
   7   8   7      252.00      303.52     29.26 o 
   8   8   7        0.06       23.93     23.93 o 
   9   8   7        1.04       -1.34     24.55 o 
  10   8   7       82.11       57.92     28.71 o 
  11   8   7       11.07      -26.75     29.23 o 
  12   8   7      269.98      248.77     35.18 o 
   1   9   7      352.49      347.24     22.88 o 
   2   9   7        6.69        8.62     15.96 o 
   3   9   7      255.42      218.32     22.04 o 
   4   9   7       99.95      113.96     21.06 o 
   5   9   7      538.72      635.64     33.04 o 
   6   9   7       11.59        6.81     22.49 o 
   7   9   7        0.03       23.62     22.15 o 
   8   9   7      210.49      248.21     30.09 o 
   9   9   7       50.60       14.60     24.32 o 
  10   9   7      128.75       90.63     30.99 o 
  11   9   7      161.37      201.53     33.97 o 
  12   9   7       14.26      -25.36     28.78 o 
   0  10   7      665.12      719.17     33.21 o 
   1  10   7       44.00       75.87     21.78 o 
   2  10   7      130.04      142.10     22.77 o 
   3  10   7      469.64      590.93     33.24 o 
   4  10   7     1018.86     1102.76     43.33 o 
   5  10   7        7.18       15.46     24.72 o 
   6  10   7       37.60       43.60     23.68 o 
   7  10   7      256.37      209.36     25.54 o 
   8  10   7       61.64       54.53     29.85 o 
   9  10   7        3.14      -28.99     28.99 o 
  10  10   7       92.55       80.85     29.68 o 
  11  10   7        0.90      -10.63     28.72 o 
   1  11   7      529.91      522.86     37.31 o 
   2  11   7      323.75      357.76     33.62 o 
   3  11   7      132.93      194.27     29.71 o 
   4  11   7        5.60       28.03     23.42 o 
   5  11   7        0.00       32.95     21.85 o 
   6  11   7      194.22      187.15     36.05 o 
   7  11   7       60.90       41.79     33.92 o 
   8  11   7       42.85       81.21     31.34 o 
   9  11   7        4.77        9.59     33.15 o 
  10  11   7       21.88       47.96     34.98 o 
   0  12   7      111.91      147.62     36.91 o 
   1  12   7       45.33       50.24     31.13 o 
   2  12   7      157.41      201.45     34.93 o 
   3  12   7        3.11       31.32     29.23 o 
   4  12   7        7.42       30.90     32.39 o 
   5  12   7       19.14       60.45     33.19 o 
   6  12   7      106.57      107.85     46.88 o 
   7  12   7       82.76       47.66     36.15 o 
   8  12   7       69.43      160.43     48.77 o 
   9  12   7       28.23        5.25     43.63 o 
   1  13   7       43.87       80.33     64.10 o 
   2  13   7       18.15       -3.29     54.85 o 
   3  13   7        1.58      -56.24     56.24 o 
   4  13   7      239.45      156.92     80.01 o 
   5  13   7       15.05       14.43     59.91 o 
   6  13   7       41.63       92.76     73.15 o 
   7  13   7        9.93      -74.98     75.80 o 
   8  13   7      133.85      301.79     85.07 o 
   0  14   7       47.91     -141.98    141.98 o 
   1  14   7        1.01      -12.99    197.78 o 
   2  14   7        1.33      350.18    375.70 o 
   3  14   7       78.17     -932.57    932.57 o 
   4  14   7       12.50    -1529.42   1954.89 o 
   5  14   7        8.85     2402.79   2402.79 o 
   6  14   7       16.41      839.97   1602.84 o 
   1  15   7        2.26      -33.91     33.91 o 
   2  15   7       37.65      -41.26     41.26 o 
   3  15   7        0.00      -22.17     38.91 o 
   0   0   8     1452.83     1679.96     27.96 o 
   1   0   8       54.40       53.41      9.26 o 
   2   0   8     2158.33     2233.51     34.92 o 
   3   0   8     4993.88     5630.51     56.62 o 
   4   0   8        7.50       23.60     10.26 o 
   5   0   8     1337.38     1329.10     34.12 o 
   6   0   8     1265.89     1299.18     36.64 o 
   7   0   8      297.74      228.56     21.85 o 
   8   0   8     5253.96     5105.43     74.11 o 
   9   0   8       21.92       17.08     23.87 o 
  10   0   8      377.76      513.51     40.39 o 
  11   0   8     1718.43     2136.41     80.92 o 
  12   0   8       87.15       90.40     61.78 o 
  13   0   8       16.96       19.92    118.14 o 
  14   0   8      138.01     -473.11    473.11 o 
   1   1   8     1889.73     2017.29     32.52 o 
   2   1   8      114.97      154.15     11.34 o 
   3   1   8     1685.85     1774.15     33.09 o 
   4   1   8       15.39       20.46     11.41 o 
   5   1   8      143.06      194.82     17.60 o 
   6   1   8        8.09       31.36     13.98 o 
   7   1   8      223.49      204.53     22.45 o 
   8   1   8       46.61       60.02     22.02 o 
   9   1   8       37.16       29.33     25.60 o 
  10   1   8       15.61      -33.80     33.80 o 
  11   1   8        4.74      -38.36     38.36 o 
  12   1   8       23.99       54.96     49.09 o 
  13   1   8       41.40      161.38     75.38 o 
  14   1   8       24.99      206.20    235.08 o 
   0   2   8     2178.90     1953.97     30.34 o 
   1   2   8     2659.91     2532.06      9.02 o 
   2   2   8     1778.84     1904.52     33.02 o 
   3   2   8       11.90       -5.42     11.15 o 
   4   2   8     5544.73     5758.37     60.72 o 
   5   2   8       35.83       17.47     14.11 o 
   6   2   8      563.05      552.39     27.45 o 
   7   2   8        0.41       -1.75     16.66 o 
   8   2   8      568.68      501.12     31.58 o 
   9   2   8      525.53      523.45     37.32 o 
  10   2   8      835.93      690.86     28.78 o 
  11   2   8       37.60       15.59     33.39 o 
  12   2   8       43.10       29.10     43.15 o 
  13   2   8      139.05      223.05     65.01 o 
  14   2   8        7.45      -21.43    109.28 o 
   1   3   8     1908.53     1831.28     32.58 o 
   2   3   8     1928.20     2094.77     34.99 o 
   3   3   8      370.27      326.07     21.16 o 
   4   3   8       26.92       42.20     11.97 o 
   5   3   8       22.08       14.37     14.82 o 
   6   3   8        0.28       17.30     14.39 o 
   7   3   8      237.32      204.92     21.83 o 
   8   3   8       79.71       93.39     20.49 o 
   9   3   8      237.37      231.33     29.15 o 
  10   3   8      304.11      323.76     36.35 o 
  11   3   8       86.99       92.50     33.02 o 
  12   3   8        9.32        8.19     37.42 o 
  13   3   8       26.05       67.54     50.19 o 
  14   3   8      163.65      296.79     67.27 o 
   0   4   8     6099.50     6237.61     58.98 o 
   1   4   8     3699.81     3493.51     44.74 o 
   2   4   8      300.61      330.24     18.68 o 
   3   4   8      131.42      101.07     16.06 o 
   4   4   8      473.36      476.28     23.07 o 
   5   4   8      448.85      406.27     23.77 o 
   6   4   8      961.60      820.90     14.96 o 
   7   4   8       28.93       32.39     17.32 o 
   8   4   8        0.95       -3.42     19.81 o 
   9   4   8       15.62       28.92     24.67 o 
  10   4   8       49.03       78.68     27.45 o 
  11   4   8        1.01       -1.60     29.66 o 
  12   4   8       16.49      -35.67     35.67 o 
  13   4   8      303.75      446.18     52.67 o 
  14   4   8       94.89      154.43     52.86 o 
   1   5   8      205.16      184.53     14.90 o 
   2   5   8       58.81       59.05     12.26 o 
   3   5   8       81.07       57.60     15.84 o 
   4   5   8      835.02      840.24     29.36 o 
   5   5   8      218.32      200.15     21.37 o 
   6   5   8       92.64      111.96     19.14 o 
   7   5   8      354.35      333.01     26.57 o 
   8   5   8        0.20        2.30     21.23 o 
   9   5   8       49.54       33.29     24.43 o 
  10   5   8      161.29      192.03     30.49 o 
  11   5   8      126.79       99.17     29.09 o 
  12   5   8       54.88       30.42     32.56 o 
  13   5   8      112.78      133.28     40.42 o 
  14   5   8       19.70       52.69     42.02 o 
   0   6   8     2047.34     2521.86     42.44 o 
   1   6   8      237.31      293.07     18.31 o 
   2   6   8        0.25       -7.61     12.03 o 
   3   6   8      434.09      404.22     22.28 o 
   4   6   8       89.48       79.05     15.18 o 
   5   6   8       41.70       32.09     16.21 o 
   6   6   8      548.61      556.28     16.31 o 
   7   6   8      288.15      369.81     27.71 o 
   8   6   8      185.98      175.54     21.74 o 
   9   6   8       21.63        6.49     24.55 o 
  10   6   8        0.01       10.09     25.86 o 
  11   6   8        0.53       26.68     27.40 o 
  12   6   8       48.54       73.52     30.43 o 
  13   6   8       30.16       50.10     31.62 o 
   1   7   8      165.95      171.49     18.73 o 
   2   7   8      447.22      421.12     24.88 o 
   3   7   8      517.82      553.98     25.86 o 
   4   7   8       80.50       54.49     18.17 o 
   5   7   8       26.48       14.80     16.22 o 
   6   7   8       47.25       25.34     17.92 o 
   7   7   8      425.01      429.36     32.52 o 
   8   7   8      106.45      148.15     25.87 o 
   9   7   8      450.38      477.17     36.47 o 
  10   7   8        0.52        2.89     24.45 o 
  11   7   8      157.94      200.51     34.31 o 
  12   7   8       62.21       84.39     34.01 o 
  13   7   8      209.62      202.09     37.47 o 
   0   8   8      284.13      308.03     21.84 o 
   1   8   8      593.10      550.05     27.42 o 
   2   8   8       38.15       79.57     18.59 o 
   3   8   8        0.00       23.43     15.07 o 
   4   8   8      102.55       72.94     17.61 o 
   5   8   8      267.65      273.24     25.78 o 
   6   8   8       11.02       25.90     21.45 o 
   7   8   8       63.00       77.70     23.52 o 
   8   8   8       10.19       47.38     20.90 o 
   9   8   8        0.02      -19.34     25.96 o 
  10   8   8      167.02      174.57     32.34 o 
  11   8   8       12.32       45.37     27.03 o 
  12   8   8        5.57      -19.61     29.40 o 
   1   9   8      299.33      344.55     26.38 o 
   2   9   8       80.16       82.81     19.65 o 
   3   9   8      679.44      729.62     34.05 o 
   4   9   8      291.99      312.81     27.83 o 
   5   9   8        0.01        3.26     20.68 o 
   6   9   8      470.05      455.91     32.12 o 
   7   9   8       25.99       38.09     23.82 o 
   8   9   8      202.45      247.44     30.01 o 
   9   9   8       10.46      -25.26     25.26 o 
  10   9   8       18.68        3.08     26.85 o 
  11   9   8       29.76       51.50     27.94 o 
  12   9   8        0.58       -6.60     28.49 o 
   0  10   8     1136.36     1166.49     42.79 o 
   1  10   8        0.08      -12.40     19.13 o 
   2  10   8      623.05      584.75     33.83 o 
   3  10   8      223.13      270.31     29.70 o 
   4  10   8      229.10      196.42     28.95 o 
   5  10   8       21.22        6.11     23.65 o 
   6  10   8       14.50       26.30     23.52 o 
   7  10   8       73.14       63.85     24.94 o 
   8  10   8      225.14      210.15     35.14 o 
   9  10   8        0.12       17.66     25.06 o 
  10  10   8        2.50       43.49     27.68 o 
  11  10   8       14.95        6.81     30.56 o 
   1  11   8      389.27      472.83     36.87 o 
   2  11   8      126.90      131.79     26.26 o 
   3  11   8      183.10      254.79     30.00 o 
   4  11   8      128.49      134.41     30.46 o 
   5  11   8        2.43        3.88     26.32 o 
   6  11   8       77.18       76.68     28.51 o 
   7  11   8       31.07      -21.82     29.16 o 
   8  11   8       12.93       42.61     27.11 o 
   9  11   8        0.91      -14.79     29.40 o 
  10  11   8        0.26       28.71     32.08 o 
   0  12   8      352.59      323.69     44.19 o 
   1  12   8      347.40      353.16     44.40 o 
   2  12   8       18.19       92.20     33.86 o 
   3  12   8      247.35      228.46     39.60 o 
   4  12   8       16.01        3.63     33.32 o 
   5  12   8       29.67       25.64     35.41 o 
   6  12   8       59.43       87.43     39.62 o 
   7  12   8      106.75      105.29     35.65 o 
   8  12   8      117.69      112.86     38.78 o 
   9  12   8        4.34       40.64     36.47 o 
   1  13   8       48.46       99.12     61.32 o 
   2  13   8       33.84      104.50     62.04 o 
   3  13   8        5.42      114.73     51.89 o 
   4  13   8        9.48       46.34     60.96 o 
   5  13   8        0.84      120.43     57.76 o 
   6  13   8        1.27       61.18     57.28 o 
   7  13   8        0.41      -61.36     61.36 o 
   0  14   8       17.45     -129.96    129.96 o 
   1  14   8        1.68      220.67    220.67 o 
   2  14   8       11.19     -447.45    547.33 o 
   3  14   8        1.52     6719.16   6719.16 o 
   4  14   8       16.52     2327.63   1330.22 o 
   5  14   8       13.08     1001.35    795.43 o 
   6  14   8        4.51     -368.83    640.94 o 
   1  15   8        0.69       35.26     35.26 o 
   2  15   8        0.03       16.71     40.23 o 
   3  15   8       28.98      -46.15     46.15 o 
   1   1   9       76.76       65.87     17.25 o 
   2   1   9      445.49      486.74     19.52 o 
   3   1   9     1055.17     1180.97     28.69 o 
   4   1   9     1207.24     1180.65     30.53 o 
   5   1   9      405.43      403.07     20.20 o 
   6   1   9      450.20      511.68     24.99 o 
   7   1   9      636.28      587.16     29.28 o 
   8   1   9      284.85      310.06     26.31 o 
   9   1   9       55.38       38.24     24.27 o 
  10   1   9        3.76      -24.78     30.06 o 
  11   1   9        4.37       18.85     34.85 o 
  12   1   9       89.76       86.94     56.92 o 
  13   1   9       30.42       69.80     97.61 o 
  14   1   9      399.55      333.62    918.92 o 
   0   2   9     3352.76     3241.77     42.04 o 
   1   2   9     6473.98     5358.98      9.84 o 
   2   2   9      447.78      464.95     22.19 o 
   3   2   9     1773.51     2065.61     37.35 o 
   4   2   9      104.45      129.65     16.27 o 
   5   2   9      530.91      480.31     23.96 o 
   6   2   9        8.22        1.67     14.71 o 
   7   2   9      146.44      170.41     22.22 o 
   8   2   9      181.18      198.87     25.06 o 
   9   2   9      187.89      213.67     29.28 o 
  10   2   9        3.50       27.57     29.58 o 
  11   2   9      163.86      170.43     42.21 o 
  12   2   9      213.41      255.42     48.49 o 
  13   2   9       59.79       28.10     68.95 o 
  14   2   9      223.79      227.08    155.44 o 
   1   3   9       16.57       25.19     11.76 o 
   2   3   9      710.10      802.82     26.32 o 
   3   3   9       10.25       -1.89     12.87 o 
   4   3   9       15.63       14.30     12.37 o 
   5   3   9      280.38      270.06     20.41 o 
   6   3   9       52.39       74.12     16.00 o 
   7   3   9       54.68      100.16     19.17 o 
   8   3   9        5.73       13.16     19.91 o 
   9   3   9       48.55       71.21     23.67 o 
  10   3   9      184.25      259.95     32.63 o 
  11   3   9        8.15        5.29     30.06 o 
  12   3   9       47.57       40.50     42.17 o 
  13   3   9      139.64      278.75     58.15 o 
  14   3   9      248.09      207.34     86.52 o 
   0   4   9    10807.79    11006.13     81.94 o 
   1   4   9       22.70       23.69     13.92 o 
   2   4   9      396.15      331.36     20.76 o 
   3   4   9     2990.99     3356.47     48.38 o 
   4   4   9     1221.35     1176.11     33.53 o 
   5   4   9      836.04      840.39     30.73 o 
   6   4   9      258.44      200.28     16.67 o 
   7   4   9      323.77      253.38     26.58 o 
   8   4   9       24.61       23.73     21.78 o 
   9   4   9      232.69      276.98     30.10 o 
  10   4   9      193.25      284.51     33.72 o 
  11   4   9       16.66       51.78     27.28 o 
  12   4   9        0.05       -3.84     35.44 o 
  13   4   9      178.09      209.78     49.97 o 
  14   4   9        5.74       56.42     49.33 o 
   1   5   9      622.59      686.91     26.63 o 
   2   5   9      163.19      155.71     15.70 o 
   3   5   9     1636.13     1481.30     37.34 o 
   4   5   9       10.66       11.65     14.05 o 
   5   5   9      820.35      872.83     34.27 o 
   6   5   9      152.38      214.44     21.88 o 
   7   5   9      400.61      440.80     27.84 o 
   8   5   9      277.44      301.26     25.99 o 
   9   5   9       79.54       61.08     27.78 o 
  10   5   9       45.96       44.95     26.57 o 
  11   5   9       38.58       47.04     30.24 o 
  12   5   9        0.00       27.40     31.44 o 
  13   5   9        0.84       45.56     36.49 o 
   0   6   9        1.80      -11.64     11.79 o 
   1   6   9       21.21       13.79     11.31 o 
   2   6   9        2.73       -0.77     13.44 o 
   3   6   9      296.20      326.45     22.88 o 
   4   6   9       12.25       25.12     14.38 o 
   5   6   9       45.26       71.69     16.43 o 
   6   6   9        8.23      -17.43     17.43 o 
   7   6   9       19.97       55.82     19.28 o 
   8   6   9       92.43       74.62     22.82 o 
   9   6   9        3.55      -10.52     23.28 o 
  10   6   9       45.41       42.31     26.43 o 
  11   6   9       38.16       15.75     29.91 o 
  12   6   9       53.74       48.13     33.20 o 
  13   6   9        4.47       -5.65     36.39 o 
   1   7   9        2.19        8.71     14.07 o 
   2   7   9       93.07       92.01     16.33 o 
   3   7   9       41.77       39.63     17.82 o 
   4   7   9      563.81      529.09     27.87 o 
   5   7   9      137.95      148.78     20.28 o 
   6   7   9      185.14      185.72     24.36 o 
   7   7   9      485.60      549.71     34.10 o 
   8   7   9       92.14       92.02     26.52 o 
   9   7   9      241.58      203.38     32.48 o 
  10   7   9      352.34      365.62     34.05 o 
  11   7   9        2.54       10.86     29.27 o 
  12   7   9       56.60       26.35     33.79 o 
  13   7   9       23.59        5.22     30.04 o 
   0   8   9      240.75      193.19     22.09 o 
   1   8   9      283.43      272.97     22.34 o 
   2   8   9      728.27      787.31     32.71 o 
   3   8   9        5.68      -17.46     18.07 o 
   4   8   9      347.67      330.11     17.23 o 
   5   8   9      326.08      313.39     27.20 o 
   6   8   9        2.79      -20.97     20.97 o 
   7   8   9      110.24      129.89     24.14 o 
   8   8   9       68.16       85.57     24.14 o 
   9   8   9      176.27      145.20     23.46 o 
  10   8   9       41.11       36.76     27.50 o 
  11   8   9       22.11      -10.78     28.11 o 
  12   8   9       19.42      -31.86     31.86 o 
   1   9   9      320.84      402.06     27.09 o 
   2   9   9     1117.52     1155.92     40.50 o 
   3   9   9       30.86       55.38     18.11 o 
   4   9   9        1.74      -14.78     19.41 o 
   5   9   9      110.15      124.94     23.15 o 
   6   9   9       21.97       24.44     20.15 o 
   7   9   9       59.89       52.76     25.82 o 
   8   9   9       28.78        8.21     26.05 o 
   9   9   9        9.41        4.32     24.26 o 
  10   9   9        1.20        0.00     25.01 o 
  11   9   9        1.53       -6.35     24.33 o 
   0  10   9     1871.46     1816.54     56.17 o 
   1  10   9      211.96      220.73     28.19 o 
   2  10   9      379.71      447.42     31.49 o 
   3  10   9      425.57      344.12     28.96 o 
   4  10   9      515.03      525.52     34.20 o 
   5  10   9       67.06      102.24     24.02 o 
   6  10   9       33.45       28.09     23.52 o 
   7  10   9       48.64        4.28     26.17 o 
   8  10   9        0.03       -1.48     25.81 o 
   9  10   9        2.32       -7.94     25.94 o 
  10  10   9        4.90       19.54     24.89 o 
  11  10   9        0.29       23.34     26.80 o 
   1  11   9        0.04      -25.28     25.28 o 
   2  11   9      376.49      380.56     37.41 o 
   3  11   9       10.21       45.30     25.59 o 
   4  11   9      679.09      801.66     45.94 o 
   5  11   9        0.65      -10.38     26.37 o 
   6  11   9       31.83       28.40     30.00 o 
   7  11   9      128.00      107.53     28.15 o 
   8  11   9        1.93      -29.55     31.33 o 
   9  11   9        7.51       28.75     29.09 o 
  10  11   9        4.21      -32.47     32.47 o 
   0  12   9        0.56       -5.97     33.24 o 
   1  12   9       19.01       43.52     34.54 o 
   2  12   9        2.02       29.43     33.12 o 
   3  12   9        0.88      -25.99     31.95 o 
   4  12   9        6.61       22.72     33.54 o 
   5  12   9       29.86       98.37     34.49 o 
   6  12   9        0.21       24.56     31.38 o 
   7  12   9       40.38       51.26     38.50 o 
   8  12   9       34.61      -13.18     40.37 o 
   1  13   9        9.07       18.93     65.82 o 
   2  13   9       40.07      116.68     53.01 o 
   3  13   9        0.35       29.73     51.85 o 
   4  13   9        0.83      -39.10     53.47 o 
   5  13   9       13.18       55.76     51.50 o 
   6  13   9        0.19       36.81     55.20 o 
   7  13   9       26.48      -27.43     59.58 o 
   0  14   9       32.22      128.64    139.82 o 
   1  14   9        1.58      115.23    274.33 o 
   2  14   9        3.72     -926.15    926.15 o 
   3  14   9       26.56      386.83   1085.98 o 
   4  14   9        8.68      639.54    471.16 o 
   5  14   9       47.10       49.68     23.53 o 
   1  15   9        7.43       38.11     38.11 o 
   2  15   9        6.04       31.29     37.16 o 
   0   0  10     4916.69     4948.42     56.78 o 
   1   0  10       92.20       83.50     11.24 o 
   2   0  10       32.55       44.34     12.44 o 
   3   0  10       23.06        9.92     10.99 o 
   4   0  10        7.06        6.26     11.76 o 
   5   0  10     1499.42     1562.73     37.38 o 
   6   0  10     1022.38      906.66     32.09 o 
   7   0  10      417.05      334.44     23.71 o 
   8   0  10      598.16      570.01     31.35 o 
   9   0  10       97.41      101.41     26.88 o 
  10   0  10      108.95       40.09     31.28 o 
  11   0  10     1209.10     1040.55     82.64 o 
  12   0  10       63.95      103.22     84.45 o 
  13   0  10      206.05      187.95    529.47 o 
  14   0  10       40.03     -106.87    106.87 o 
   1   1  10      207.74      175.03     13.86 o 
   2   1  10      446.20      536.76     21.65 o 
   3   1  10      534.59      673.79     23.63 o 
   4   1  10       26.80       16.99     12.94 o 
   5   1  10      577.01      620.65     25.77 o 
   6   1  10       72.81       46.27     16.54 o 
   7   1  10        9.21       12.69     16.10 o 
   8   1  10       67.57       71.38     21.36 o 
   9   1  10       29.63       36.77     24.03 o 
  10   1  10      129.93      122.45     34.13 o 
  11   1  10       69.20      130.34     39.00 o 
  12   1  10        1.15      -30.39     61.47 o 
  13   1  10       65.42       64.28    123.00 o 
  14   1  10       26.16     -605.85    605.85 o 
   0   2  10     3192.94     3233.24     46.02 o 
   1   2  10     1456.06     1416.00     10.78 o 
   2   2  10      761.00      718.00     25.89 o 
   3   2  10     2322.76     2466.60     41.80 o 
   4   2  10     1137.29     1067.52     30.77 o 
   5   2  10       62.71       69.21     16.34 o 
   6   2  10        2.23        7.50     14.51 o 
   7   2  10       52.62       30.19     19.69 o 
   8   2  10      340.52      405.01     28.01 o 
   9   2  10       71.56       68.78     24.51 o 
  10   2  10       46.68       10.58     31.53 o 
  11   2  10      198.51      281.98     39.99 o 
  12   2  10      112.53      186.55     52.45 o 
  13   2  10      451.07      309.20    105.18 o 
  14   2  10        6.92     -125.39    206.02 o 
   1   3  10       44.44       37.90     13.25 o 
   2   3  10      736.44      690.95     29.06 o 
   3   3  10     2033.44     1822.88     38.98 o 
   4   3  10       87.71       93.45     15.60 o 
   5   3  10      257.68      268.69     22.38 o 
   6   3  10       19.08       17.54     16.54 o 
   7   3  10      122.99      117.49     20.66 o 
   8   3  10        0.14       22.34     19.20 o 
   9   3  10      198.55      176.01     29.52 o 
  10   3  10        3.51       -2.91     28.52 o 
  11   3  10      273.45      335.73     41.93 o 
  12   3  10       13.39       22.51     42.33 o 
  13   3  10      480.02      473.25     74.83 o 
  14   3  10       13.79       62.64     86.45 o 
   0   4  10      604.14      561.65     26.03 o 
   1   4  10      737.32      698.97     25.81 o 
   2   4  10      749.58      908.57     28.59 o 
   3   4  10     4721.52     5146.73     62.74 o 
   4   4  10       87.10      121.97     18.41 o 
   5   4  10       92.31       83.14     17.27 o 
   6   4  10      285.78      298.11     25.10 o 
   7   4  10      155.96      173.40     22.75 o 
   8   4  10        0.68       -4.70     20.71 o 
   9   4  10      421.61      450.62     32.67 o 
  10   4  10      164.26      205.31     31.82 o 
  11   4  10      186.56      179.53     34.31 o 
  12   4  10      186.78      224.63     42.89 o 
  13   4  10       43.60       59.62     47.95 o 
   1   5  10       24.71       37.05     11.82 o 
   2   5  10       23.29        0.78     15.08 o 
   3   5  10      168.72      213.11     19.59 o 
   4   5  10       34.82       25.44     14.72 o 
   5   5  10       34.03       20.49     15.45 o 
   6   5  10        1.25        9.76     16.88 o 
   7   5  10      201.94      199.15     22.74 o 
   8   5  10      170.60      143.94     27.11 o 
   9   5  10      393.84      349.22     35.17 o 
  10   5  10       20.59        7.34     29.19 o 
  11   5  10       98.49       77.15     34.51 o 
  12   5  10        5.00       42.87     32.88 o 
  13   5  10        3.13       40.74     37.49 o 
   0   6  10       59.51       36.84     13.40 o 
   1   6  10      118.29      113.50     14.62 o 
   2   6  10      858.75      960.20     32.70 o 
   3   6  10      726.41      831.47     31.90 o 
   4   6  10       13.00       28.10     15.40 o 
   5   6  10        2.07      -14.16     17.38 o 
   6   6  10       19.81      -18.30     18.30 o 
   7   6  10      320.53      256.69     29.81 o 
   8   6  10      148.63      214.11     27.64 o 
   9   6  10       81.06       73.39     24.69 o 
  10   6  10       35.65       68.50     28.79 o 
  11   6  10      543.76      615.00     45.33 o 
  12   6  10       22.30       60.83     35.53 o 
  13   6  10       81.48       53.42     35.15 o 
   1   7  10        4.18       13.52     13.52 o 
   2   7  10      379.06      379.29     24.77 o 
   3   7  10      142.85      163.40     21.43 o 
   4   7  10      175.26      183.64     23.19 o 
   5   7  10      417.29      478.76     29.01 o 
   6   7  10       41.65       54.06     21.33 o 
   7   7  10      482.97      572.04     34.00 o 
   8   7  10       47.18       60.42     26.06 o 
   9   7  10      265.92      226.26     31.93 o 
  10   7  10        9.25      -17.49     28.52 o 
  11   7  10       97.79       85.30     33.35 o 
  12   7  10        0.67      -14.85     29.23 o 
   0   8  10     1566.37     1729.47     45.75 o 
   1   8  10      561.28      603.26     30.45 o 
   2   8  10      374.71      401.50     29.12 o 
   3   8  10      230.52      232.54     23.67 o 
   4   8  10       78.33       64.63     18.28 o 
   5   8  10      204.15      253.20     24.24 o 
   6   8  10       15.76      -20.68     20.68 o 
   7   8  10        4.32      -20.80     20.80 o 
   8   8  10      179.65      182.71     27.94 o 
   9   8  10       37.91       56.88     24.42 o 
  10   8  10       51.15       32.24     26.97 o 
  11   8  10       35.32       65.91     27.37 o 
  12   8  10       27.54        4.83     28.38 o 
   1   9  10      583.14      696.69     34.93 o 
   2   9  10       35.77        3.08     23.07 o 
   3   9  10      491.81      479.82     32.65 o 
   4   9  10       37.26       25.42     22.78 o 
   5   9  10       12.79       11.40     18.90 o 
   6   9  10       24.33       23.27     20.92 o 
   7   9  10       63.79       50.73     24.42 o 
   8   9  10        0.00      -25.07     25.07 o 
   9   9  10       89.87       96.67     26.71 o 
  10   9  10        4.27      -22.57     26.64 o 
  11   9  10       78.65       51.03     28.56 o 
   0  10  10      263.12      313.45     33.00 o 
   1  10  10      111.91       55.66     26.22 o 
   2  10  10       10.19        0.00     22.63 o 
   3  10  10      103.13      118.05     24.82 o 
   4  10  10       16.09       13.56     21.55 o 
   5  10  10      308.38      363.03     31.13 o 
   6  10  10        3.73       13.51     22.69 o 
   7  10  10        1.29       42.72     24.41 o 
   8  10  10        5.92      -23.83     23.83 o 
   9  10  10        0.87       -3.11     25.01 o 
  10  10  10        0.02      -12.75     27.15 o 
   1  11  10      404.62      427.75     34.93 o 
   2  11  10       30.70       50.55     27.39 o 
   3  11  10      649.52      641.84     46.45 o 
   4  11  10       45.08       67.15     29.50 o 
   5  11  10        3.56       45.45     27.06 o 
   6  11  10        7.21        6.63     23.72 o 
   7  11  10        7.15       -9.79     25.07 o 
   8  11  10        2.26      -30.69     30.69 o 
   9  11  10        1.06      -10.46     28.43 o 
   0  12  10       10.52      -23.23     34.97 o 
   1  12  10        0.13       29.58     32.55 o 
   2  12  10      105.94      133.43     39.17 o 
   3  12  10      452.23      588.43     49.60 o 
   4  12  10        0.11       -7.72     33.81 o 
   5  12  10       80.63      129.06     42.12 o 
   6  12  10       55.15       98.34     35.50 o 
   7  12  10        0.07      -38.45     38.45 o 
   8  12  10       68.75       65.47     36.69 o 
   1  13  10       28.23      -42.48     72.71 o 
   2  13  10       43.87       92.96     66.30 o 
   3  13  10       20.42       18.76     51.28 o 
   4  13  10        0.23       37.60     51.18 o 
   5  13  10       47.05       -6.07     56.48 o 
   6  13  10        5.11      -54.98     54.98 o 
   7  13  10        3.36       46.42     50.33 o 
   0  14  10      122.50     -195.05    195.05 o 
   1  14  10       19.13     -193.88    331.52 o 
   2  14  10       31.44       17.54      8.57 o 
   3  14  10        9.00      187.98    452.15 o 
   4  14  10        2.52      158.93    273.71 o 
   5  14  10       52.25       52.29     28.03 o 
   1   1  11     4815.23     5171.17     56.05 o 
   2   1  11      623.76      677.16     23.96 o 
   3   1  11     1411.30     1559.01     34.60 o 
   4   1  11        9.18       10.25     12.51 o 
   5   1  11       17.78       12.62     12.77 o 
   6   1  11       66.87       86.32     16.05 o 
   7   1  11      221.98      232.15     23.36 o 
   8   1  11      306.42      309.17     28.90 o 
   9   1  11        4.95       45.80     24.35 o 
  10   1  11      133.01      135.08     34.34 o 
  11   1  11      177.30       91.32     46.28 o 
  12   1  11       50.33      -53.07     75.52 o 
  13   1  11       46.63      196.78    208.13 o 
  14   1  11      261.03     -225.01    225.01 o 
   0   2  11     2076.47     2073.96     39.10 o 
   1   2  11      557.32      525.61     24.69 o 
   2   2  11     2141.59     2210.47     40.82 o 
   3   2  11      835.83      833.62     28.29 o 
   4   2  11       44.26       30.73     12.51 o 
   5   2  11        6.01      -14.08     14.08 o 
   6   2  11       25.63       38.97     16.22 o 
   7   2  11       95.80      145.12     20.07 o 
   8   2  11      134.03       99.34     22.62 o 
   9   2  11      363.52      464.71     34.12 o 
  10   2  11      134.25      163.68     33.34 o 
  11   2  11       43.60       33.88     37.17 o 
  12   2  11       92.21      186.05     56.94 o 
  13   2  11       21.76      138.82     93.69 o 
  14   2  11      238.21      297.28    543.90 o 
   1   3  11        1.97      -14.08     14.08 o 
   2   3  11      122.27      133.81     19.00 o 
   3   3  11     1346.25     1367.59     35.30 o 
   4   3  11       10.22       20.44     12.58 o 
   5   3  11      680.91      717.08     29.18 o 
   6   3  11        7.94      -16.39     16.39 o 
   7   3  11       82.58      110.55     18.75 o 
   8   3  11        8.21       -4.63     20.24 o 
   9   3  11      295.96      313.80     33.12 o 
  10   3  11        2.21      -30.18     30.18 o 
  11   3  11        5.82       37.29     30.83 o 
  12   3  11       14.04      105.26     41.70 o 
  13   3  11        0.48      -61.68     61.68 o 
   0   4  11     3766.52     4357.57     57.92 o 
   1   4  11        2.06       26.00     12.60 o 
   2   4  11      129.80      103.04     16.79 o 
   3   4  11      452.47      436.75     25.99 o 
   4   4  11        6.64       16.22     15.11 o 
   5   4  11        4.34       -4.36     16.44 o 
   6   4  11        4.24       23.08     17.84 o 
   7   4  11       37.25       69.90     18.02 o 
   8   4  11        5.20       28.21     20.69 o 
   9   4  11        1.87      -26.33     26.33 o 
  10   4  11      244.69      238.64     34.09 o 
  11   4  11        2.28       19.44     31.53 o 
  12   4  11      115.58      137.32     37.88 o 
  13   4  11        6.60       15.99     47.72 o 
   1   5  11      327.92      326.13     20.83 o 
   2   5  11     1980.30     1957.59     44.24 o 
   3   5  11       24.29       18.84     15.84 o 
   4   5  11       37.98       44.19     16.43 o 
   5   5  11      169.27      188.08     22.91 o 
   6   5  11        0.43      -13.07     17.48 o 
   7   5  11       51.73       62.96     24.35 o 
   8   5  11      264.12      271.39     28.29 o 
   9   5  11      161.41      106.96     30.05 o 
  10   5  11      982.30      850.82     49.16 o 
  11   5  11      292.24      302.61     36.52 o 
  12   5  11      109.03      103.01     36.13 o 
  13   5  11       39.17      104.43     39.29 o 
   0   6  11      383.19      439.40     23.21 o 
   1   6  11       38.77       50.80     15.08 o 
   2   6  11        4.90      -10.09     15.14 o 
   3   6  11      136.82      131.55     20.35 o 
   4   6  11       31.73       27.64     18.09 o 
   5   6  11       91.62      109.40     21.59 o 
   6   6  11      219.46      174.86     18.41 o 
   7   6  11        9.67       -7.98     21.66 o 
   8   6  11       57.68       79.45     24.46 o 
   9   6  11       17.04        9.43     25.46 o 
  10   6  11        4.34       29.34     27.00 o 
  11   6  11       98.88       89.60     32.17 o 
  12   6  11       16.64      -10.60     34.37 o 
  13   6  11        0.67        0.04     28.88 o 
   1   7  11       78.28       92.61     18.70 o 
   2   7  11      104.81       80.27     19.37 o 
   3   7  11       51.48       37.62     20.29 o 
   4   7  11      453.06      460.04     29.30 o 
   5   7  11      223.18      152.14     20.17 o 
   6   7  11       19.97       27.73     20.13 o 
   7   7  11      104.95       79.55     25.62 o 
   8   7  11       25.30       22.92     21.81 o 
   9   7  11       22.49       62.51     25.55 o 
  10   7  11      240.84      285.98     33.88 o 
  11   7  11      275.22      275.40     34.48 o 
  12   7  11      111.89       62.63     33.79 o 
   0   8  11      223.46      237.58     24.33 o 
   1   8  11       49.58       35.06     19.01 o 
   2   8  11     1514.43     1498.02     45.34 o 
   3   8  11       22.43       35.38     22.25 o 
   4   8  11        2.49       22.14     19.04 o 
   5   8  11      315.29      316.46     28.27 o 
   6   8  11       34.80       -2.33     21.33 o 
   7   8  11       28.01       37.18     22.71 o 
   8   8  11      315.77      310.57     33.08 o 
   9   8  11       57.79       78.78     24.58 o 
  10   8  11      190.33      168.32     30.25 o 
  11   8  11        0.00       -3.07     27.00 o 
   1   9  11       30.26       65.33     23.03 o 
   2   9  11      581.42      686.86     34.62 o 
   3   9  11      140.73      149.92     22.74 o 
   4   9  11       57.56       66.20     22.42 o 
   5   9  11        5.38       -2.32     21.98 o 
   6   9  11       28.72        2.47     21.95 o 
   7   9  11        0.01       -1.38     21.52 o 
   8   9  11        9.49       31.56     22.76 o 
   9   9  11        3.38      -14.27     24.97 o 
  10   9  11        2.22       22.07     24.94 o 
  11   9  11        9.04       30.22     26.34 o 
   0  10  11     3560.79     4323.85     77.64 o 
   1  10  11       96.51       93.71     25.92 o 
   2  10  11        3.51       -9.79     23.29 o 
   3  10  11        2.47       13.54     23.74 o 
   4  10  11       38.20       73.63     23.49 o 
   5  10  11        2.26       31.47     20.09 o 
   6  10  11        3.86       -9.59     22.64 o 
   7  10  11       10.38        8.55     25.97 o 
   8  10  11       11.35        4.43     25.01 o 
   9  10  11        6.18       -6.07     25.47 o 
  10  10  11       26.98      -18.48     26.30 o 
   1  11  11      429.72      416.39     43.94 o 
   2  11  11       42.65       53.89     29.94 o 
   3  11  11      550.82      527.88     46.92 o 
   4  11  11       17.63        8.90     26.70 o 
   5  11  11       18.64       39.64     26.10 o 
   6  11  11       69.64       57.89     26.94 o 
   7  11  11       62.95       25.78     28.24 o 
   8  11  11        1.89       21.38     27.29 o 
   9  11  11        0.07       29.90     26.99 o 
   0  12  11        1.83       -2.21     34.72 o 
   1  12  11        5.69      -10.02     33.00 o 
   2  12  11       27.34        7.77     37.13 o 
   3  12  11        0.23      -21.03     34.76 o 
   4  12  11       16.31       40.13     31.61 o 
   5  12  11        4.54      -36.23     36.23 o 
   6  12  11       44.83       68.14     35.90 o 
   7  12  11       49.20       48.39     34.21 o 
   8  12  11       17.89       61.09     30.63 o 
   1  13  11        9.93       11.55     58.12 o 
   2  13  11        0.42        0.00     56.94 o 
   3  13  11        8.97       97.24     46.25 o 
   4  13  11        2.60       20.87     48.21 o 
   5  13  11        1.94      -17.49     49.43 o 
   6  13  11        5.36       39.95     48.63 o 
   0  14  11       48.15      140.66    194.05 o 
   1  14  11        4.65      653.65    653.65 o 
   2  14  11       10.19      448.47    647.80 o 
   3  14  11        6.42      -94.19    252.16 o 
   4  14  11        3.34       94.97    178.44 o 
   0   0  12       72.09      103.51     13.57 o 
   1   0  12        9.46       22.19     10.95 o 
   2   0  12       87.91      102.08     14.71 o 
   3   0  12     6401.29     6865.51     67.52 o 
   4   0  12       56.54       27.66     13.76 o 
   5   0  12       15.19       24.23     13.60 o 
   6   0  12      411.58      380.41     23.18 o 
   7   0  12      311.07      237.66     24.36 o 
   8   0  12     1306.67     1530.52     48.00 o 
   9   0  12      249.07      228.45     33.75 o 
  10   0  12     1149.93     1158.02     67.86 o 
  11   0  12      392.19      314.47     55.72 o 
  12   0  12       17.83      157.62    136.67 o 
  13   0  12       98.61     -193.21    193.21 o 
   1   1  12     1468.77     1529.50     37.45 o 
   2   1  12      668.55      755.33     26.45 o 
   3   1  12       84.14       69.46     15.00 o 
   4   1  12     1157.19      991.40     30.13 o 
   5   1  12       17.71        6.21     13.44 o 
   6   1  12      651.56      663.39     28.78 o 
   7   1  12      282.55      282.22     24.52 o 
   8   1  12       20.06       -1.16     21.41 o 
   9   1  12      245.50      245.37     31.52 o 
  10   1  12       10.68        5.16     35.68 o 
  11   1  12        0.07      -12.06     43.76 o 
  12   1  12       23.21        8.84     81.50 o 
  13   1  12      132.10      136.59     45.38 o 
   0   2  12       11.45      -14.92     14.92 o 
   1   2  12       10.34      -35.79     35.79 o 
   2   2  12      900.38      924.44     29.67 o 
   3   2  12       92.67       86.21     16.82 o 
   4   2  12      226.26      248.20     18.89 o 
   5   2  12      136.81      119.51     18.95 o 
   6   2  12       44.66       39.37     15.72 o 
   7   2  12      104.76       94.89     22.60 o 
   8   2  12      595.95      618.82     37.67 o 
   9   2  12       72.02       52.23     27.39 o 
  10   2  12       76.58       85.29     34.89 o 
  11   2  12      191.00      219.54     44.99 o 
  12   2  12       20.88       60.89     59.88 o 
  13   2  12       56.61       45.16    125.25 o 
   1   3  12     1555.18     1671.84     38.49 o 
   2   3  12       66.65       25.05     17.37 o 
   3   3  12      649.61      674.98     28.63 o 
   4   3  12       23.52       17.50     14.41 o 
   5   3  12       37.76       22.39     16.13 o 
   6   3  12      206.38      196.96     23.23 o 
   7   3  12       47.59       36.50     20.36 o 
   8   3  12       73.70       51.71     23.67 o 
   9   3  12       67.29      109.11     27.50 o 
  10   3  12        0.68      -15.92     28.53 o 
  11   3  12        7.27        7.19     29.07 o 
  12   3  12       21.36       18.24     47.73 o 
  13   3  12        5.40       -7.83     67.86 o 
   0   4  12      100.48       90.18     17.49 o 
   1   4  12       79.26       81.91     16.73 o 
   2   4  12       24.91        3.91     13.94 o 
   3   4  12       41.65       36.24     14.41 o 
   4   4  12        1.64      -14.48     16.36 o 
   5   4  12        3.95       -2.70     17.15 o 
   6   4  12     1392.14     1331.04     43.75 o 
   7   4  12        2.22       -7.69     18.99 o 
   8   4  12      181.21      215.95     26.03 o 
   9   4  12      106.87      105.77     27.18 o 
  10   4  12      104.66       97.69     33.30 o 
  11   4  12        0.62       21.91     30.89 o 
  12   4  12        0.09       17.71     36.54 o 
  13   4  12       46.32       69.23     52.86 o 
   1   5  12      164.61      161.06     18.65 o 
   2   5  12        0.99      -15.33     15.33 o 
   3   5  12      384.13      343.46     24.93 o 
   4   5  12       36.75       10.91     18.04 o 
   5   5  12      146.63      119.11     21.97 o 
   6   5  12      113.26      145.86     22.81 o 
   7   5  12       85.26      102.85     25.51 o 
   8   5  12       30.69       -7.42     27.05 o 
   9   5  12        0.71      -16.33     27.11 o 
  10   5  12        1.71       -2.95     29.14 o 
  11   5  12        9.79       -5.07     32.77 o 
  12   5  12        7.78       15.62     31.61 o 
  13   5  12        6.42      -18.57     41.80 o 
   0   6  12        7.46      -16.02     16.02 o 
   1   6  12      129.28      139.07     19.44 o 
   2   6  12        4.13      -16.73     16.73 o 
   3   6  12      662.64      663.96     31.62 o 
   4   6  12      380.88      430.67     28.34 o 
   5   6  12      998.76      949.67     38.55 o 
   6   6  12      955.47      795.13     19.36 o 
   7   6  12       95.52      141.28     23.60 o 
   8   6  12      177.79      227.61     29.98 o 
   9   6  12       21.32       15.00     25.98 o 
  10   6  12      138.80      138.88     28.66 o 
  11   6  12      185.00      174.42     34.19 o 
  12   6  12       93.03      108.59     30.23 o 
   1   7  12        0.31        9.47     16.26 o 
   2   7  12        0.96        0.93     16.11 o 
   3   7  12       51.86       71.95     19.31 o 
   4   7  12       32.24       33.76     18.82 o 
   5   7  12       11.59       -6.38     20.07 o 
   6   7  12      224.17      238.40     28.01 o 
   7   7  12        0.11       12.13     21.76 o 
   8   7  12        0.99       -2.63     25.24 o 
   9   7  12        7.97       20.48     25.56 o 
  10   7  12        1.35        4.28     24.45 o 
  11   7  12        0.14        9.25     25.61 o 
  12   7  12       17.85       11.59     27.39 o 
   0   8  12     1384.63     1419.90     45.48 o 
   1   8  12        1.61        6.10     18.32 o 
   2   8  12      149.80      182.68     23.71 o 
   3   8  12      668.73      722.86     35.12 o 
   4   8  12      343.18      336.35     25.79 o 
   5   8  12      191.06      261.93     26.03 o 
   6   8  12       35.03       29.73     20.59 o 
   7   8  12       14.48       41.18     21.95 o 
   8   8  12      291.85      305.20     30.99 o 
   9   8  12       31.38       81.00     24.74 o 
  10   8  12        0.84       15.86     25.81 o 
  11   8  12       31.41       26.97     26.97 o 
   1   9  12      408.88      487.72     33.68 o 
   2   9  12        2.78      -19.10     20.66 o 
   3   9  12      776.58      796.16     37.87 o 
   4   9  12       57.63       84.28     25.08 o 
   5   9  12        0.00      -20.21     20.21 o 
   6   9  12       17.31       -6.33     21.40 o 
   7   9  12       72.82      109.80     23.06 o 
   8   9  12        0.13       -5.41     21.32 o 
   9   9  12        0.39      -22.48     24.33 o 
  10   9  12        0.06       12.94     24.64 o 
   0  10  12      351.10      425.16     36.28 o 
   1  10  12      146.55      182.40     27.92 o 
   2  10  12      343.25      366.23     34.43 o 
   3  10  12       71.03       90.01     24.00 o 
   4  10  12       22.89       16.86     23.11 o 
   5  10  12       79.10      133.84     26.55 o 
   6  10  12       22.41      -23.90     23.90 o 
   7  10  12       57.31       63.16     25.68 o 
   8  10  12       35.01       46.09     23.41 o 
   9  10  12        6.41       22.04     24.28 o 
  10  10  12       27.03      -20.81     26.71 o 
   1  11  12      198.56      201.10     37.48 o 
   2  11  12        3.73      -23.89     28.08 o 
   3  11  12       76.82      108.27     29.11 o 
   4  11  12       95.51      164.37     29.88 o 
   5  11  12        8.16      -10.64     26.51 o 
   6  11  12        2.91      -29.29     29.29 o 
   7  11  12        5.79      -17.27     26.61 o 
   8  11  12       11.38      -30.01     30.01 o 
   0  12  12       35.83      -15.58     40.39 o 
   1  12  12        7.30       57.51     32.45 o 
   2  12  12       18.06       19.29     34.99 o 
   3  12  12        1.50      -22.75     32.22 o 
   4  12  12       30.83      -28.13     32.98 o 
   5  12  12       36.10       29.99     29.24 o 
   6  12  12       97.49       67.40     36.15 o 
   7  12  12       48.95       49.39     36.02 o 
   1  13  12        0.82      -61.01     61.01 o 
   2  13  12       10.74       26.16     53.60 o 
   3  13  12        0.31      -38.78     47.22 o 
   4  13  12       52.57       70.50     53.54 o 
   5  13  12       57.45       16.31     50.95 o 
   0  14  12       12.02     -222.89    242.18 o 
   1  14  12       28.31       22.16      1.21 o 
   2  14  12        2.86      -18.97    308.71 o 
   3  14  12       30.27      291.24    177.57 o 
   1   1  13      426.76      403.08     27.32 o 
   2   1  13      794.03      823.17     29.42 o 
   3   1  13     1157.84     1187.95     33.36 o 
   4   1  13      223.41      244.69     20.25 o 
   5   1  13       27.38       29.60     14.29 o 
   6   1  13       65.53       57.43     18.36 o 
   7   1  13      587.28      644.53     33.41 o 
   8   1  13      257.30      265.22     30.61 o 
   9   1  13        0.31      -27.32     27.32 o 
  10   1  13      692.85      720.75     55.63 o 
  11   1  13       45.30      123.35     52.60 o 
  12   1  13        2.77       54.61    109.26 o 
  13   1  13       25.51       84.68    487.03 o 
   0   2  13      605.29      641.13     27.04 o 
   1   2  13      955.44      976.89     31.97 o 
   2   2  13       35.93        7.08     18.15 o 
   3   2  13      551.81      575.54     24.91 o 
   4   2  13       33.15       38.48     14.36 o 
   5   2  13      696.82      663.30     30.37 o 
   6   2  13       21.80       27.79     16.49 o 
   7   2  13      106.21      121.27     22.14 o 
   8   2  13        1.36       27.27     21.24 o 
   9   2  13      135.55      179.81     29.05 o 
  10   2  13      125.99      203.12     36.93 o 
  11   2  13        0.87      -44.03     44.03 o 
  12   2  13        8.92      -11.62     64.32 o 
  13   2  13       79.91      409.76    188.12 o 
   1   3  13      253.12      243.65     24.57 o 
   2   3  13      843.24      871.77     31.50 o 
   3   3  13      136.23      153.02     18.06 o 
   4   3  13      592.44      570.17     27.87 o 
   5   3  13      240.42      229.83     22.58 o 
   6   3  13      217.97      275.21     24.67 o 
   7   3  13       30.04       34.45     20.19 o 
   8   3  13       28.11       24.22     22.55 o 
   9   3  13      205.39      246.03     32.93 o 
  10   3  13       22.42       45.12     31.58 o 
  11   3  13        6.96      -39.15     39.15 o 
  12   3  13       74.23       79.23     49.05 o 
  13   3  13        0.08      -18.87     76.38 o 
   0   4  13       10.06       20.46     14.23 o 
   1   4  13      817.87      774.81     30.94 o 
   2   4  13      219.74      180.81     18.81 o 
   3   4  13       75.39       52.66     18.28 o 
   4   4  13      182.91      194.46     22.79 o 
   5   4  13      151.99      188.13     22.61 o 
   6   4  13      241.80      233.59     25.55 o 
   7   4  13       15.43        5.62     23.13 o 
   8   4  13        0.15        0.08     20.97 o 
   9   4  13       35.35       16.70     26.69 o 
  10   4  13      190.06      227.37     35.20 o 
  11   4  13       93.32       89.21     37.85 o 
  12   4  13      114.09      172.72     45.67 o 
  13   4  13       14.98       50.82     50.25 o 
   1   5  13       11.78       10.48     15.88 o 
   2   5  13      185.16      171.97     20.73 o 
   3   5  13      483.63      516.23     30.93 o 
   4   5  13     1267.05     1270.71     40.88 o 
   5   5  13      837.11      758.47     35.05 o 
   6   5  13      366.98      388.53     30.21 o 
   7   5  13     2189.72     2240.51     60.06 o 
   8   5  13      964.65     1015.08     45.97 o 
   9   5  13      516.81      590.12     40.94 o 
  10   5  13       69.34       70.93     29.74 o 
  11   5  13        9.82        8.81     28.79 o 
  12   5  13        0.00       40.77     29.71 o 
   0   6  13       48.03       58.54     19.36 o 
   1   6  13      716.85      682.85     32.83 o 
   2   6  13        4.05       -0.94     17.56 o 
   3   6  13       79.23       83.02     20.41 o 
   4   6  13        2.14       26.09     18.16 o 
   5   6  13        6.61       -3.11     19.54 o 
   6   6  13       10.93      -18.93     20.33 o 
   7   6  13       16.12       27.20     22.53 o 
   8   6  13      161.14      163.97     30.73 o 
   9   6  13        8.59       24.66     23.71 o 
  10   6  13       62.17       74.37     27.34 o 
  11   6  13        6.95       17.98     27.86 o 
  12   6  13        4.40      -32.07     32.07 o 
   1   7  13      131.85      122.89     20.43 o 
   2   7  13      138.50      113.21     17.86 o 
   3   7  13       40.18       48.05     22.34 o 
   4   7  13       26.62       75.04     19.30 o 
   5   7  13       35.89       50.61     20.58 o 
   6   7  13      120.29      120.04     26.11 o 
   7   7  13      737.86      739.29     38.94 o 
   8   7  13      504.90      526.82     37.04 o 
   9   7  13       47.47       -6.85     23.67 o 
  10   7  13       19.80       -1.48     22.92 o 
  11   7  13        5.42       19.99     26.17 o 
   0   8  13        0.49        0.00     20.60 o 
   1   8  13      182.80      166.75     23.51 o 
   2   8  13        0.08      -19.67     19.67 o 
   3   8  13        4.41      -15.21     20.07 o 
   4   8  13      134.79      119.45     24.28 o 
   5   8  13      681.86      677.57     36.35 o 
   6   8  13      123.16      112.74     25.18 o 
   7   8  13       57.11       39.96     22.98 o 
   8   8  13       26.79      -17.01     23.21 o 
   9   8  13        6.38        0.00     26.02 o 
  10   8  13       46.15       45.36     24.34 o 
  11   8  13       53.41       13.36     27.65 o 
   1   9  13       93.85      141.68     25.62 o 
   2   9  13       55.59       63.74     21.35 o 
   3   9  13       85.76       45.61     24.40 o 
   4   9  13      114.88       97.76     23.51 o 
   5   9  13      120.31      100.19     26.76 o 
   6   9  13        4.64       47.93     21.70 o 
   7   9  13       17.00       36.32     22.58 o 
   8   9  13        0.54      -23.18     23.18 o 
   9   9  13       80.80       75.78     25.76 o 
  10   9  13        3.99        9.94     22.77 o 
   0  10  13      506.73      596.00     40.47 o 
   1  10  13      202.59      256.47     31.98 o 
   2  10  13       27.08       68.28     22.71 o 
   3  10  13      587.56      667.82     42.21 o 
   4  10  13      238.75      285.33     25.36 o 
   5  10  13      151.37      180.14     26.54 o 
   6  10  13        2.14        2.77     23.06 o 
   7  10  13       25.20       33.14     23.47 o 
   8  10  13        0.25       -5.65     22.03 o 
   9  10  13       13.95      -25.81     25.81 o 
   1  11  13       90.90      143.73     30.41 o 
   2  11  13       25.27      -19.58     28.09 o 
   3  11  13       43.76       14.86     29.56 o 
   4  11  13       33.96       14.94     24.59 o 
   5  11  13        1.86       23.91     26.26 o 
   6  11  13       62.23       82.78     27.89 o 
   7  11  13       13.22       -9.07     24.58 o 
   8  11  13       16.00       28.87     26.63 o 
   0  12  13      126.41      130.09     46.60 o 
   1  12  13        0.07       47.04     33.23 o 
   2  12  13        0.15      -33.55     33.55 o 
   3  12  13        6.56      -13.04     31.06 o 
   4  12  13        0.13       21.98     28.58 o 
   5  12  13       24.91       23.50     30.86 o 
   6  12  13        1.29      -26.80     30.15 o 
   7  12  13       12.50       28.19     28.51 o 
   1  13  13        3.49      -38.43     58.83 o 
   2  13  13        5.52        9.15     47.20 o 
   3  13  13        2.79      -45.84     45.84 o 
   4  13  13        4.12      -10.44     42.23 o 
   5  13  13       59.58      101.64     47.34 o 
   0  14  13        5.34      288.51    475.67 o 
   0   0  14      827.76      908.65     28.45 o 
   1   0  14      294.13      259.82     18.30 o 
   2   0  14      318.84      287.01     18.02 o 
   3   0  14      861.37      895.16     29.26 o 
   4   0  14        1.00       -3.74     12.41 o 
   5   0  14      883.60      822.08     30.39 o 
   6   0  14      195.21      179.33     23.41 o 
   7   0  14     2591.72     2829.28     60.93 o 
   8   0  14      306.43      316.35     32.65 o 
   9   0  14      316.09      375.51     38.64 o 
  10   0  14      351.11      351.95     60.65 o 
  11   0  14       17.50       20.19     89.49 o 
  12   0  14        6.06     -446.73    446.73 o 
  13   0  14        7.60      -54.45     54.45 o 
   1   1  14     1468.47     1527.61     39.29 o 
   2   1  14      103.07       80.13     15.99 o 
   3   1  14       37.48       10.28     14.71 o 
   4   1  14      129.24      115.90     17.59 o 
   5   1  14       65.07       37.75     19.44 o 
   6   1  14      130.11      118.46     19.91 o 
   7   1  14       51.68       34.62     22.26 o 
   8   1  14      173.37      199.04     30.03 o 
   9   1  14        0.00       33.75     28.89 o 
  10   1  14      373.52      532.46     55.81 o 
  11   1  14       27.82       30.85     61.72 o 
  12   1  14        0.43      167.63    161.40 o 
  13   1  14        6.99      -35.66    144.24 o 
   0   2  14      655.86      587.82     30.70 o 
   1   2  14       27.49      -32.24     32.24 o 
   2   2  14      477.43      458.25     24.95 o 
   3   2  14        8.97       19.52     14.31 o 
   4   2  14      364.85      381.67     25.83 o 
   5   2  14        5.89      -17.48     17.48 o 
   6   2  14      102.53       58.09     21.22 o 
   7   2  14      333.59      380.68     28.55 o 
   8   2  14        7.36        7.54     22.79 o 
   9   2  14       19.56       20.84     28.84 o 
  10   2  14      152.51      216.51     40.11 o 
  11   2  14        6.39      -35.00     51.05 o 
  12   2  14       31.54       81.94     85.28 o 
  13   2  14        0.12      465.44    538.79 o 
   1   3  14      385.09      343.45     24.26 o 
   2   3  14        1.11      -23.99     23.99 o 
   3   3  14        7.81       -6.72     16.11 o 
   4   3  14      292.55      265.44     24.82 o 
   5   3  14      150.48      198.94     22.45 o 
   6   3  14       32.08       10.12     18.55 o 
   7   3  14      287.41      329.35     27.50 o 
   8   3  14        2.62       32.66     22.06 o 
   9   3  14      193.73      208.97     30.72 o 
  10   3  14       14.04       63.64     30.62 o 
  11   3  14        4.09       56.82     39.87 o 
  12   3  14       57.60      138.13     56.79 o 
   0   4  14      319.38      365.88     25.76 o 
   1   4  14       18.50        4.35     15.52 o 
   2   4  14       84.73       73.76     17.32 o 
   3   4  14      132.53      126.46     19.50 o 
   4   4  14      257.75      308.65     24.66 o 
   5   4  14      259.46      246.08     25.22 o 
   6   4  14        0.66       14.83     17.92 o 
   7   4  14       45.37       14.96     22.37 o 
   8   4  14        1.03      -10.24     21.94 o 
   9   4  14        0.18       43.00     23.04 o 
  10   4  14        6.70       14.88     29.76 o 
  11   4  14       48.73       61.96     37.34 o 
  12   4  14        5.21       66.53     42.25 o 
   1   5  14      306.25      342.02     23.67 o 
   2   5  14       22.67       11.15     17.49 o 
   3   5  14      141.23       90.01     25.34 o 
   4   5  14       10.61      -20.66     20.66 o 
   5   5  14       19.77       25.86     19.44 o 
   6   5  14      322.33      290.83     29.65 o 
   7   5  14       23.62       18.92     24.96 o 
   8   5  14       42.50       69.04     24.76 o 
   9   5  14       94.55      116.91     28.82 o 
  10   5  14       10.09      -14.17     29.70 o 
  11   5  14        2.58       41.47     28.54 o 
  12   5  14        0.97        4.33     33.45 o 
   0   6  14     2228.16     2745.22     54.75 o 
   1   6  14       37.87       65.56     18.93 o 
   2   6  14     2762.96     2943.02     56.98 o 
   3   6  14      748.34      726.99     35.95 o 
   4   6  14      416.01      416.32     32.21 o 
   5   6  14      108.14      137.97     24.66 o 
   6   6  14       59.21       63.39     20.98 o 
   7   6  14      296.85      321.96     29.43 o 
   8   6  14      618.88      568.51     36.35 o 
   9   6  14      118.18       84.27     28.40 o 
  10   6  14        2.28        6.04     27.45 o 
  11   6  14       26.06        6.68     29.90 o 
   1   7  14       39.77       70.44     20.90 o 
   2   7  14      189.30      176.62     26.25 o 
   3   7  14      863.79      910.33     39.54 o 
   4   7  14       16.03      -22.72     23.63 o 
   5   7  14      136.59       96.37     23.28 o 
   6   7  14        8.78       10.44     23.67 o 
   7   7  14       33.63       28.14     25.51 o 
   8   7  14      102.15       78.38     25.01 o 
   9   7  14       75.29       34.01     26.69 o 
  10   7  14       42.58       31.69     25.84 o 
  11   7  14        0.38        4.55     24.51 o 
   0   8  14        0.53      -20.13     22.16 o 
   1   8  14      443.55      451.12     32.91 o 
   2   8  14        4.00       -2.26     19.44 o 
   3   8  14      218.43      268.24     25.56 o 
   4   8  14       60.77       53.58     20.84 o 
   5   8  14        6.24      -17.52     20.42 o 
   6   8  14      175.63      161.27     27.43 o 
   7   8  14      122.17      109.17     22.07 o 
   8   8  14       21.41       12.98     23.47 o 
   9   8  14        4.97        2.71     22.72 o 
  10   8  14       27.73       36.38     24.07 o 
   1   9  14       17.02       52.36     20.21 o 
   2   9  14        6.28       20.11     21.16 o 
   3   9  14      142.54      170.91     27.87 o 
   4   9  14       21.85       55.24     22.19 o 
   5   9  14       93.70      104.12     26.21 o 
   6   9  14      112.72      113.91     27.22 o 
   7   9  14        0.17       11.59     21.68 o 
   8   9  14       27.68       46.04     21.10 o 
   9   9  14        9.40       32.26     21.85 o 
   0  10  14      173.23      209.28     30.26 o 
   1  10  14       97.02      108.32     25.03 o 
   2  10  14       93.14       67.71     23.89 o 
   3  10  14      125.06      116.46     27.65 o 
   4  10  14        5.96       10.37     24.68 o 
   5  10  14       24.99       11.84     26.09 o 
   6  10  14        0.06        0.00     22.34 o 
   7  10  14        0.17        8.07     21.92 o 
   8  10  14       18.95       64.03     22.81 o 
   9  10  14       32.19      -15.15     25.96 o 
   1  11  14        0.76       20.13     25.94 o 
   2  11  14        2.27       -2.95     25.37 o 
   3  11  14       50.64       50.06     28.59 o 
   4  11  14      177.10      143.24     28.71 o 
   5  11  14        9.09      -20.37     23.32 o 
   6  11  14       37.25       39.27     25.90 o 
   7  11  14       24.51       15.97     26.21 o 
   0  12  14        6.34       43.38     34.93 o 
   1  12  14       10.15      -32.43     32.43 o 
   2  12  14        0.75       30.07     31.78 o 
   3  12  14        5.59       43.30     30.36 o 
   4  12  14        1.89       52.71     29.16 o 
   5  12  14       71.11      142.57     29.36 o 
   6  12  14       30.46      -10.16     30.32 o 
   1  13  14        1.87      -48.17     53.63 o 
   2  13  14        1.93       62.04     44.09 o 
   3  13  14        6.49       10.18     45.25 o 
   4  13  14        2.54        7.13     38.26 o 
   1   1  15       95.49       77.93     25.34 o 
   2   1  15        8.44        4.50     15.01 o 
   3   1  15       13.29       13.23     15.13 o 
   4   1  15      571.73      559.71     27.09 o 
   5   1  15     1062.94      984.80     36.24 o 
   6   1  15      893.99      869.55     36.81 o 
   7   1  15      474.53      485.88     34.79 o 
   8   1  15       27.24       41.26     26.18 o 
   9   1  15      103.45       22.77     34.65 o 
  10   1  15      154.93      208.25     51.04 o 
  11   1  15      106.17      283.72     88.01 o 
  12   1  15        8.36     -455.08    981.44 o 
   0   2  15      182.75      137.35     22.55 o 
   1   2  15        1.48      -17.55     17.55 o 
   2   2  15      396.63      338.03     26.06 o 
   3   2  15       55.15       43.70     16.46 o 
   4   2  15     1141.14     1204.86     39.49 o 
   5   2  15        3.73        9.27     16.06 o 
   6   2  15        3.21        7.15     19.23 o 
   7   2  15       30.96       45.43     23.19 o 
   8   2  15       15.48       47.48     25.77 o 
   9   2  15       92.04      125.27     29.93 o 
  10   2  15      184.18      277.78     46.69 o 
  11   2  15       23.02       34.89     57.05 o 
  12   2  15        6.90      -34.32    114.20 o 
   1   3  15      106.20      135.21     21.89 o 
   2   3  15      156.48      166.14     20.90 o 
   3   3  15      154.84      183.81     20.05 o 
   4   3  15       62.46       60.37     18.90 o 
   5   3  15      132.46      139.05     22.63 o 
   6   3  15      188.65      232.50     24.00 o 
   7   3  15       19.49       34.88     23.77 o 
   8   3  15       70.28       90.69     26.15 o 
   9   3  15        0.71        1.63     27.27 o 
  10   3  15        1.42       22.71     32.43 o 
  11   3  15        5.46      -15.06     42.37 o 
  12   3  15        0.17       35.24     63.87 o 
   0   4  15      240.86      211.67     21.85 o 
   1   4  15       25.94       -1.83     16.59 o 
   2   4  15        1.41       -1.80     15.79 o 
   3   4  15        5.78      -18.94     18.94 o 
   4   4  15      256.09      321.50     25.60 o 
   5   4  15       88.78       80.39     20.62 o 
   6   4  15        3.44       35.99     17.99 o 
   7   4  15       40.69       44.99     22.11 o 
   8   4  15      184.91      198.08     27.27 o 
   9   4  15      145.62      141.28     31.92 o 
  10   4  15      112.87      130.53     33.70 o 
  11   4  15       57.91       59.72     41.37 o 
  12   4  15        0.99        2.85     46.81 o 
   1   5  15      625.44      648.86     33.62 o 
   2   5  15      762.57      696.98     33.47 o 
   3   5  15     2315.93     2664.42     54.45 o 
   4   5  15     1034.16     1046.82     39.99 o 
   5   5  15      448.08      426.10     31.58 o 
   6   5  15      130.74      100.94     26.17 o 
   7   5  15       19.52       57.71     22.37 o 
   8   5  15        2.16       39.12     21.87 o 
   9   5  15       89.77       83.47     28.62 o 
  10   5  15      142.16      109.89     28.06 o 
  11   5  15        0.76        3.77     31.46 o 
   0   6  15        3.00      -23.15     23.15 o 
   1   6  15       23.32       31.33     20.02 o 
   2   6  15       85.25       76.09     23.95 o 
   3   6  15       13.80       14.45     21.89 o 
   4   6  15       52.69       33.81     22.59 o 
   5   6  15       18.23        0.00     21.26 o 
   6   6  15      211.91      275.72     27.03 o 
   7   6  15       59.25       63.10     23.37 o 
   8   6  15        0.38       14.22     22.15 o 
   9   6  15       49.32       32.02     25.05 o 
  10   6  15        0.70      -23.89     23.89 o 
  11   6  15        0.06       16.73     29.23 o 
   1   7  15      818.81      892.60     38.45 o 
   2   7  15      320.90      306.78     27.32 o 
   3   7  15      102.50      106.65     24.46 o 
   4   7  15     1091.82     1180.53     44.86 o 
   5   7  15      432.19      411.91     33.05 o 
   6   7  15        1.65       25.76     21.80 o 
   7   7  15        0.04       35.45     21.30 o 
   8   7  15        9.67      -24.03     24.03 o 
   9   7  15        0.03       -5.38     23.74 o 
  10   7  15        4.71        4.27     22.98 o 
   0   8  15      317.80      326.35     28.95 o 
   1   8  15        8.37       35.97     20.06 o 
   2   8  15       73.15       82.95     21.17 o 
   3   8  15        3.00      -17.95     20.11 o 
   4   8  15       73.30       61.52     19.80 o 
   5   8  15       15.70        3.47     21.56 o 
   6   8  15      139.01      129.46     26.80 o 
   7   8  15       62.74       29.66     23.88 o 
   8   8  15       10.79       23.02     22.76 o 
   9   8  15       93.22       55.67     25.13 o 
  10   8  15        0.88        2.78     23.98 o 
   1   9  15       57.56       67.36     26.21 o 
   2   9  15        7.73        4.78     20.42 o 
   3   9  15      402.78      502.58     34.32 o 
   4   9  15       33.49       58.75     20.97 o 
   5   9  15       33.02       40.09     20.11 o 
   6   9  15      319.84      394.22     32.38 o 
   7   9  15       32.29       30.24     21.31 o 
   8   9  15       34.68       20.57     23.46 o 
   9   9  15        5.70      -22.34     22.34 o 
   0  10  15       58.86       43.49     26.91 o 
   1  10  15       15.87      -17.24     22.68 o 
   2  10  15        0.00        6.46     20.24 o 
   3  10  15       50.69       57.80     23.69 o 
   4  10  15      186.82      215.59     28.46 o 
   5  10  15       23.27        6.48     22.93 o 
   6  10  15       97.17       83.00     26.66 o 
   7  10  15       15.90      -13.13     25.24 o 
   8  10  15       40.74       48.65     23.05 o 
   1  11  15        2.35        0.00     25.91 o 
   2  11  15       13.39       33.93     22.78 o 
   3  11  15       11.12        2.83     23.83 o 
   4  11  15       18.80       48.32     23.23 o 
   5  11  15       22.71       -7.04     24.42 o 
   6  11  15        0.76      -14.03     24.62 o 
   7  11  15        0.01       -8.35     24.16 o 
   0  12  15       72.21       84.50     39.29 o 
   1  12  15        3.75       -5.67     33.26 o 
   2  12  15        7.42      -25.20     29.62 o 
   3  12  15       50.31      124.26     31.35 o 
   4  12  15        0.64       29.97     27.77 o 
   5  12  15        5.58       37.27     25.39 o 
   1  13  15        1.97       95.15     43.88 o 
   2  13  15        5.02       40.86     42.25 o 
   0   0  16      687.60      569.62     24.99 o 
   1   0  16       17.82       14.20     13.30 o 
   2   0  16      186.44      177.47     18.11 o 
   3   0  16      494.01      518.73     25.17 o 
   4   0  16      614.92      560.51     27.89 o 
   5   0  16       13.76       25.41     19.41 o 
   6   0  16     1169.06     1229.21     43.14 o 
   7   0  16      890.76      898.09     42.88 o 
   8   0  16      163.04      150.75     33.72 o 
   9   0  16      289.78      372.43     49.86 o 
  10   0  16       42.53       44.16     83.93 o 
  11   0  16        6.60     1853.73   1319.38 o 
  12   0  16       60.90      -72.80     72.80 o 
   1   1  16        8.25      -16.10     16.10 o 
   2   1  16      486.79      448.29     26.19 o 
   3   1  16      215.66      157.62     21.38 o 
   4   1  16        0.69       -4.36     17.17 o 
   5   1  16      616.33      654.29     33.20 o 
   6   1  16       95.68      114.64     23.40 o 
   7   1  16      274.63      277.82     29.98 o 
   8   1  16        4.78      -26.81     26.81 o 
   9   1  16        2.25       -7.79     35.58 o 
  10   1  16       23.01       67.98     49.87 o 
  11   1  16       76.68       76.30    127.28 o 
  12   1  16       32.10     -240.20    240.20 o 
   0   2  16      131.41      101.88     22.92 o 
   1   2  16      135.16      118.94     24.68 o 
   2   2  16       22.68       -5.86     20.67 o 
   3   2  16       85.95      105.66     18.12 o 
   4   2  16     1001.51     1024.79     38.34 o 
   5   2  16       17.74       18.48     19.77 o 
   6   2  16        7.08      -11.74     21.39 o 
   7   2  16      996.50     1041.62     44.33 o 
   8   2  16      165.14      169.75     31.73 o 
   9   2  16       59.10       71.97     31.96 o 
  10   2  16       12.15       62.30     41.61 o 
  11   2  16        0.89       83.23     63.22 o 
  12   2  16       38.55     -172.76    251.20 o 
   1   3  16        0.01      -21.24     21.24 o 
   2   3  16        8.71       -1.73     13.81 o 
   3   3  16      146.70      164.54     21.77 o 
   4   3  16      153.71      165.85     20.97 o 
   5   3  16       99.75      105.25     20.20 o 
   6   3  16        6.04      -16.39     19.07 o 
   7   3  16        3.12       42.44     22.39 o 
   8   3  16        0.06      -25.60     25.60 o 
   9   3  16        6.28        3.32     33.00 o 
  10   3  16      188.77      156.80     44.77 o 
  11   3  16        2.48        8.68     49.84 o 
  12   3  16       15.81      173.03     79.09 o 
   0   4  16        2.84      -18.23     18.23 o 
   1   4  16        1.80       22.53     17.05 o 
   2   4  16       24.22      -20.20     20.20 o 
   3   4  16      489.07      424.75     28.92 o 
   4   4  16       75.04      105.78     21.62 o 
   5   4  16      159.27      129.25     22.61 o 
   6   4  16       81.35      105.52     21.75 o 
   7   4  16      230.88      189.37     29.94 o 
   8   4  16        1.33      -12.22     25.71 o 
   9   4  16       10.13        6.28     27.85 o 
  10   4  16       22.86       42.31     32.35 o 
  11   4  16       13.06       59.78     37.58 o 
   1   5  16       91.61       62.25     26.36 o 
   2   5  16      324.69      307.64     29.54 o 
   3   5  16      148.19      125.17     30.27 o 
   4   5  16      870.48      820.82     39.21 o 
   5   5  16      217.36      217.78     26.88 o 
   6   5  16      119.06      155.64     22.50 o 
   7   5  16       75.17       63.67     24.26 o 
   8   5  16        0.77      -22.42     22.42 o 
   9   5  16       59.22       41.13     28.15 o 
  10   5  16        3.81       30.03     28.20 o 
  11   5  16       12.71      -19.39     35.16 o 
   0   6  16      929.89     1021.73     40.80 o 
   1   6  16      556.71      673.39     33.82 o 
   2   6  16     1139.41     1320.32     45.42 o 
   3   6  16      573.06      508.35     33.08 o 
   4   6  16       83.58       62.38     22.08 o 
   5   6  16      818.39      784.77     38.32 o 
   6   6  16        6.51        2.39     21.55 o 
   7   6  16       28.03       15.92     22.82 o 
   8   6  16        0.18       13.05     23.11 o 
   9   6  16       35.44       -8.48     26.18 o 
  10   6  16       18.82       -6.20     25.10 o 
  11   6  16        2.49      -28.63     28.63 o 
   1   7  16       35.20       14.08     23.95 o 
   2   7  16       23.63       17.28     23.01 o 
   3   7  16       23.03        2.25     22.39 o 
   4   7  16      514.31      491.64     33.05 o 
   5   7  16       24.39        9.05     22.48 o 
   6   7  16      439.52      530.36     34.27 o 
   7   7  16        9.42       29.23     19.58 o 
   8   7  16        1.65       24.34     20.62 o 
   9   7  16       45.70       32.31     25.29 o 
  10   7  16       39.70       31.54     25.45 o 
   0   8  16       16.82       -2.32     21.07 o 
   1   8  16        5.05      -14.69     20.66 o 
   2   8  16        0.69        7.83     19.73 o 
   3   8  16      109.98       96.04     23.76 o 
   4   8  16      136.18      172.44     23.61 o 
   5   8  16       57.40       37.22     21.86 o 
   6   8  16       46.59       55.87     24.69 o 
   7   8  16      218.20      178.10     24.21 o 
   8   8  16        6.75        0.00     22.60 o 
   9   8  16        7.61       14.33     22.52 o 
   1   9  16      222.32      208.65     27.52 o 
   2   9  16       38.76       37.92     20.41 o 
   3   9  16       12.64       -5.93     22.78 o 
   4   9  16       44.03       37.92     21.07 o 
   5   9  16        6.45       13.11     18.25 o 
   6   9  16       27.08       25.41     21.53 o 
   7   9  16      136.88      112.54     23.24 o 
   8   9  16       23.83       23.83     21.23 o 
   0  10  16        5.24       10.80     22.35 o 
   1  10  16       44.84       57.36     21.03 o 
   2  10  16       36.62       29.39     20.94 o 
   3  10  16       17.47       53.02     21.79 o 
   4  10  16        0.10      -17.62     22.57 o 
   5  10  16       46.82       17.57     22.39 o 
   6  10  16       40.68       37.63     21.26 o 
   7  10  16       23.38        1.30     19.31 o 
   1  11  16        1.84       28.12     23.44 o 
   2  11  16        3.59       52.78     22.41 o 
   3  11  16       12.48       -2.78     21.78 o 
   4  11  16       23.13      -25.03     25.03 o 
   5  11  16        2.03       -5.37     23.88 o 
   6  11  16        1.39       29.45     20.41 o 
   0  12  16        1.09       21.45     29.09 o 
   1  12  16        2.34       25.30     27.37 o 
   2  12  16       26.55       20.42     27.65 o 
   3  12  16        0.64       -3.32     26.61 o 
   4  12  16       12.65        3.15     25.26 o 
   1   1  17      202.80      164.45     21.84 o 
   2   1  17      182.56      171.69     21.88 o 
   3   1  17      452.34      423.34     27.73 o 
   4   1  17      201.05      178.80     23.23 o 
   5   1  17       22.32       31.01     19.03 o 
   6   1  17      590.66      577.15     35.99 o 
   7   1  17      114.72       78.92     29.78 o 
   8   1  17      118.06      123.95     33.45 o 
   9   1  17      178.44       97.60     49.70 o 
  10   1  17        0.62        4.01     66.74 o 
  11   1  17       14.76      -54.62    332.89 o 
   0   2  17      475.57      380.70     29.21 o 
   1   2  17      381.90      322.78     28.28 o 
   2   2  17      113.44      106.99     20.27 o 
   3   2  17       65.33       56.38     18.65 o 
   4   2  17      334.05      295.39     24.85 o 
   5   2  17       39.78       62.68     20.80 o 
   6   2  17      101.32       93.93     23.41 o 
   7   2  17      335.83      376.73     34.97 o 
   8   2  17       33.20       35.40     30.55 o 
   9   2  17        2.01      -19.57     35.69 o 
  10   2  17      129.95      136.56     58.53 o 
  11   2  17       40.33      -43.87    107.09 o 
   1   3  17      106.17       87.59     24.34 o 
   2   3  17       10.10        3.79     17.39 o 
   3   3  17       10.31      -14.28     17.35 o 
   4   3  17      162.78      143.98     22.51 o 
   5   3  17        3.93       28.48     19.46 o 
   6   3  17      126.16      140.83     26.87 o 
   7   3  17       14.65       -6.37     24.24 o 
   8   3  17       76.57      129.13     30.47 o 
   9   3  17       33.14       83.21     33.51 o 
  10   3  17       22.51        9.24     38.78 o 
  11   3  17       63.86       66.27     58.94 o 
   0   4  17      550.69      624.70     29.94 o 
   1   4  17        1.13        3.87     19.21 o 
   2   4  17      132.31      119.40     25.69 o 
   3   4  17      238.58      231.53     26.81 o 
   4   4  17        3.79       27.80     19.62 o 
   5   4  17      420.57      476.12     30.44 o 
   6   4  17       23.37       42.89     21.73 o 
   7   4  17        5.45       30.23     22.75 o 
   8   4  17      311.94      266.69     33.43 o 
   9   4  17        0.55        0.00     27.84 o 
  10   4  17       11.73       47.05     32.59 o 
  11   4  17        0.63       63.01     39.53 o 
   1   5  17     1806.12     1750.06     49.55 o 
   2   5  17       88.59       41.62     24.78 o 
   3   5  17      207.93      253.60     25.68 o 
   4   5  17       55.69       32.82     21.79 o 
   5   5  17       19.36       38.70     19.70 o 
   6   5  17       22.97       11.68     22.93 o 
   7   5  17        6.26       -5.01     21.02 o 
   8   5  17        6.17       28.56     22.96 o 
   9   5  17        1.91       31.75     22.36 o 
  10   5  17       29.24       38.04     32.42 o 
   0   6  17      643.52      679.45     36.66 o 
   1   6  17       32.13       49.30     21.62 o 
   2   6  17       95.72       53.55     23.01 o 
   3   6  17        1.08       28.67     19.71 o 
   4   6  17        2.01       12.01     19.39 o 
   5   6  17       67.25       58.30     21.97 o 
   6   6  17       27.27       39.75     20.14 o 
   7   6  17       13.90        3.66     23.04 o 
   8   6  17       50.78       44.61     23.27 o 
   9   6  17       37.69       29.73     26.52 o 
  10   6  17       24.19      -29.43     29.43 o 
   1   7  17      805.66      924.73     40.90 o 
   2   7  17      250.66      244.39     28.18 o 
   3   7  17       40.25       40.36     21.86 o 
   4   7  17      337.74      296.75     27.38 o 
   5   7  17        1.96      -22.19     22.19 o 
   6   7  17       27.38        4.64     21.93 o 
   7   7  17        9.52       24.28     20.83 o 
   8   7  17        2.53       25.40     21.33 o 
   9   7  17       13.07       21.43     21.69 o 
   0   8  17      602.79      737.31     37.92 o 
   1   8  17       32.65       18.08     24.29 o 
   2   8  17       92.03      120.86     23.99 o 
   3   8  17        0.08      -11.18     20.95 o 
   4   8  17        0.00      -14.68     20.29 o 
   5   8  17       20.58        4.63     19.41 o 
   6   8  17       11.44      -18.65     23.33 o 
   7   8  17       34.37       -1.20     19.25 o 
   8   8  17        0.02      -21.25     21.25 o 
   9   8  17      110.55       76.79     25.40 o 
   1   9  17       22.59      -14.22     20.86 o 
   2   9  17        6.75        7.01     19.34 o 
   3   9  17       14.23       45.26     19.01 o 
   4   9  17        6.48      -19.67     19.67 o 
   5   9  17        4.64      -20.86     20.86 o 
   6   9  17       54.43       34.25     21.00 o 
   7   9  17       52.04       32.36     24.04 o 
   8   9  17        0.76       -6.08     21.67 o 
   0  10  17       39.90       54.73     23.71 o 
   1  10  17        0.82       -3.74     20.96 o 
   2  10  17        5.65       43.47     17.98 o 
   3  10  17       11.06        4.89     20.44 o 
   4  10  17       43.70       66.83     23.09 o 
   5  10  17        3.91       23.04     19.28 o 
   6  10  17        6.52       48.43     19.17 o 
   7  10  17       28.00        2.40     22.28 o 
   1  11  17        4.40       21.14     21.42 o 
   2  11  17       27.04       64.18     22.90 o 
   3  11  17       13.06       50.56     20.43 o 
   4  11  17        2.54      -22.65     22.65 o 
   5  11  17       24.02       37.30     22.17 o 
   0  12  17       21.63       10.82     29.29 o 
   1  12  17        2.89       28.59     27.20 o 
   2  12  17        1.05      -14.33     26.49 o 
   0   0  18      293.04      305.10     23.57 o 
   1   0  18       94.14       83.06     17.71 o 
   2   0  18      112.82      108.16     20.48 o 
   3   0  18     2938.15     2786.46     53.87 o 
   4   0  18     2013.10     2088.52     53.62 o 
   5   0  18       18.78       21.65     20.35 o 
   6   0  18      203.62      213.35     28.78 o 
   7   0  18       47.19       55.00     27.13 o 
   8   0  18        1.52      -36.59     36.59 o 
   9   0  18        1.14        0.82     35.21 o 
  10   0  18       77.67       76.24     12.82 o 
  11   0  18       28.37      -77.15     77.15 o 
   1   1  18      406.65      366.12     27.83 o 
   2   1  18      142.71      136.66     21.15 o 
   3   1  18       86.03       82.91     24.34 o 
   4   1  18       94.22       96.71     20.91 o 
   5   1  18       75.85      105.88     22.78 o 
   6   1  18       37.04       62.54     21.20 o 
   7   1  18      207.46      196.16     33.57 o 
   8   1  18       25.72        1.92     36.50 o 
   9   1  18       71.39      181.34     52.57 o 
  10   1  18       26.20      191.47    107.89 o 
  11   1  18        0.00      269.88    424.14 o 
   0   2  18      114.87       78.30     28.69 o 
   1   2  18      694.71      578.38     38.82 o 
   2   2  18        2.64      -19.50     19.50 o 
   3   2  18      164.41      168.58     21.51 o 
   4   2  18        5.05       -8.13     18.59 o 
   5   2  18       41.77       66.43     18.54 o 
   6   2  18        8.48       16.90     19.77 o 
   7   2  18        0.58        8.41     22.42 o 
   8   2  18      147.72      193.79     35.05 o 
   9   2  18       43.07       17.96     40.64 o 
  10   2  18       37.14      116.85     60.52 o 
  11   2  18       57.25      310.12    171.88 o 
   1   3  18      167.92      158.49     26.19 o 
   2   3  18       62.10       67.02     26.33 o 
   3   3  18      136.63      122.70     21.18 o 
   4   3  18       73.24       34.10     21.26 o 
   5   3  18       26.56       -5.51     19.49 o 
   6   3  18       34.53       31.33     22.03 o 
   7   3  18        4.19       40.49     24.07 o 
   8   3  18      149.11      161.96     33.22 o 
   9   3  18        3.37       13.57     31.52 o 
  10   3  18       69.82      104.54     49.00 o 
  11   3  18        0.97       12.64     72.78 o 
   0   4  18     2700.96     2713.31     57.03 o 
   1   4  18      158.79      179.41     23.97 o 
   2   4  18      446.81      441.56     31.20 o 
   3   4  18       61.10       72.46     21.15 o 
   4   4  18       74.23       64.51     21.23 o 
   5   4  18        5.43      -23.02     23.02 o 
   6   4  18       29.36       46.59     20.74 o 
   7   4  18       13.51       -5.18     24.69 o 
   8   4  18       10.14        2.99     25.66 o 
   9   4  18        5.93       22.34     27.36 o 
  10   4  18        0.03      -35.41     35.41 o 
   1   5  18      998.82      926.58     43.04 o 
   2   5  18      107.44       82.35     21.12 o 
   3   5  18      195.37      185.18     25.16 o 
   4   5  18       11.63       16.11     18.93 o 
   5   5  18       11.89       38.11     19.12 o 
   6   5  18        3.66       14.16     20.69 o 
   7   5  18       10.55       16.55     20.03 o 
   8   5  18       47.22       48.73     22.48 o 
   9   5  18        6.41        6.25     27.14 o 
  10   5  18       13.70        1.83     30.51 o 
   0   6  18      786.82      812.65     38.43 o 
   1   6  18      272.05      351.33     27.45 o 
   2   6  18       23.91        8.48     19.34 o 
   3   6  18       13.78       22.42     18.88 o 
   4   6  18       26.52       19.92     18.48 o 
   5   6  18      466.14      394.57     31.20 o 
   6   6  18        8.70       31.70     19.15 o 
   7   6  18      134.80      133.38     24.60 o 
   8   6  18        3.53      -13.20     22.44 o 
   9   6  18        9.24       -8.53     23.30 o 
   1   7  18      708.05      695.08     36.19 o 
   2   7  18        1.09        5.40     21.07 o 
   3   7  18      121.11      144.18     23.19 o 
   4   7  18      286.69      280.32     28.26 o 
   5   7  18       36.68       46.07     19.76 o 
   6   7  18        4.00       18.46     20.17 o 
   7   7  18        1.87       -5.94     19.78 o 
   8   7  18        7.89       15.12     19.48 o 
   9   7  18       45.19       12.02     25.97 o 
   0   8  18      214.57      187.04     28.11 o 
   1   8  18       77.82       83.02     19.72 o 
   2   8  18      332.91      361.30     27.58 o 
   3   8  18        0.08        1.10     19.89 o 
   4   8  18        0.92       27.79     17.85 o 
   5   8  18        0.61       -4.47     19.40 o 
   6   8  18       59.30       51.55     19.95 o 
   7   8  18       26.43       22.31     20.83 o 
   8   8  18       42.96       35.07     21.15 o 
   1   9  18       19.52      -13.83     21.25 o 
   2   9  18        4.19        2.29     18.73 o 
   3   9  18       15.47       55.38     17.59 o 
   4   9  18        2.31       12.44     18.55 o 
   5   9  18       79.56       72.64     21.44 o 
   6   9  18        2.69       16.06     18.25 o 
   7   9  18        1.82       22.00     17.74 o 
   0  10  18        1.21        6.21     19.78 o 
   1  10  18        1.12      -14.64     19.81 o 
   2  10  18      104.96      112.32     23.52 o 
   3  10  18        2.94       24.78     20.26 o 
   4  10  18        0.27      -11.67     19.63 o 
   5  10  18        9.93       -8.14     19.53 o 
   6  10  18        0.05       -4.60     18.43 o 
   1  11  18       10.01        9.36     22.75 o 
   2  11  18       11.10        0.00     20.98 o 
   3  11  18       17.28       19.23     19.90 o 
   4  11  18       10.29       24.68     20.10 o 
   1   1  19       62.06       55.65     22.60 o 
   2   1  19      103.63       66.48     20.68 o 
   3   1  19      819.32      823.01     36.58 o 
   4   1  19      391.61      437.55     28.70 o 
   5   1  19        7.54       -3.54     21.96 o 
   6   1  19        2.40       39.47     23.71 o 
   7   1  19       30.34       78.30     31.02 o 
   8   1  19       33.75       24.70     43.59 o 
   9   1  19        0.42       60.06     60.06 o 
  10   1  19       10.17      -72.25    238.45 o 
   0   2  19      194.15      241.97     36.57 o 
   1   2  19      188.29      258.84     24.89 o 
   2   2  19      129.96      154.58     24.44 o 
   3   2  19       44.21       63.57     18.60 o 
   4   2  19        3.71       41.63     18.82 o 
   5   2  19       68.02       84.91     22.84 o 
   6   2  19       20.82        3.85     23.13 o 
   7   2  19       18.91       32.17     26.67 o 
   8   2  19      119.80      153.61     38.35 o 
   9   2  19        1.88      -48.01     48.01 o 
  10   2  19       11.00      -19.74     84.00 o 
   1   3  19       97.01       83.35     26.22 o 
   2   3  19      815.03      743.62     36.30 o 
   3   3  19        3.11      -10.27     19.61 o 
   4   3  19      130.95      137.93     23.46 o 
   5   3  19        6.93      -17.33     20.83 o 
   6   3  19       57.28       26.58     25.26 o 
   7   3  19        0.06      -24.41     27.27 o 
   8   3  19       42.43       97.20     32.40 o 
   9   3  19       43.71       60.51     40.91 o 
  10   3  19       13.08       27.74     52.64 o 
   0   4  19      146.46      114.18     31.49 o 
   1   4  19       64.30       67.03     26.34 o 
   2   4  19       10.72      -30.48     30.48 o 
   3   4  19       54.07       -2.10     25.27 o 
   4   4  19      206.20      213.73     26.28 o 
   5   4  19       92.78      122.59     24.60 o 
   6   4  19      185.15      148.23     27.34 o 
   7   4  19      100.91       84.40     28.58 o 
   8   4  19       17.61       58.79     26.87 o 
   9   4  19        3.94       56.84     31.16 o 
  10   4  19        0.04        4.63     42.13 o 
   1   5  19        2.21      -22.78     22.78 o 
   2   5  19       21.33       13.52     21.38 o 
   3   5  19       43.59        1.02     21.58 o 
   4   5  19      167.13      140.42     22.89 o 
   5   5  19      122.19       94.30     25.65 o 
   6   5  19        2.05       39.75     19.48 o 
   7   5  19       11.33       37.63     21.52 o 
   8   5  19       31.81       58.42     23.34 o 
   9   5  19        0.12       12.86     28.76 o 
   0   6  19      269.56      246.17     27.87 o 
   1   6  19        0.00       -2.13     18.74 o 
   2   6  19        0.67        4.25     18.73 o 
   3   6  19       81.47      103.16     21.82 o 
   4   6  19       14.55        9.74     20.60 o 
   5   6  19        2.16      -13.54     21.54 o 
   6   6  19        2.05       23.47     18.89 o 
   7   6  19        8.78       23.58     20.84 o 
   8   6  19        4.99      -23.80     23.80 o 
   9   6  19        1.24        1.96     21.85 o 
   1   7  19      249.05      190.71     25.75 o 
   2   7  19       68.78       76.43     20.31 o 
   3   7  19       85.78       39.57     21.98 o 
   4   7  19       28.99        6.46     19.15 o 
   5   7  19       61.08       49.90     21.63 o 
   6   7  19       53.29       40.05     20.90 o 
   7   7  19       75.57       57.00     20.81 o 
   8   7  19        1.15       28.65     19.33 o 
   0   8  19        0.01        3.32     17.91 o 
   1   8  19       19.34       35.61     19.09 o 
   2   8  19       84.44       73.08     22.86 o 
   3   8  19      123.72      113.91     19.65 o 
   4   8  19      153.80      143.17     23.78 o 
   5   8  19       32.60       32.92     18.44 o 
   6   8  19      185.74      152.22     25.57 o 
   7   8  19        4.07        9.13     19.32 o 
   1   9  19        5.17       32.19     18.43 o 
   2   9  19       29.50       28.54     18.83 o 
   3   9  19       81.06       77.08     17.45 o 
   4   9  19       11.41       14.17     18.75 o 
   5   9  19        0.34      -19.44     19.44 o 
   6   9  19       16.20        6.69     18.95 o 
   0  10  19       19.61       45.17     19.13 o 
   1  10  19       31.78       63.83     21.09 o 
   2  10  19        0.79       21.61     17.67 o 
   3  10  19        0.38      -20.99     20.99 o 
   4  10  19        0.02       11.10     17.18 o 
   1  11  19        6.42       13.76     19.80 o 
   2  11  19       44.56       52.22     21.90 o 
   0   0  20     5377.06     5749.88     78.67 o 
   1   0  20       23.10       19.63     23.37 o 
   2   0  20       26.82       31.58     20.49 o 
   3   0  20       68.84      101.02     23.98 o 
   4   0  20        0.42      -16.83     21.84 o 
   5   0  20        0.08        6.91     22.50 o 
   6   0  20      178.53      267.47     36.21 o 
   7   0  20       76.46      140.61     45.92 o 
   8   0  20       43.02       60.98     75.21 o 
   9   0  20       33.01      872.72    941.47 o 
  10   0  20       36.62      -50.85     79.24 o 
   1   1  20       39.36       38.53     23.84 o 
   2   1  20       70.50       68.93     23.20 o 
   3   1  20      190.94      116.61     26.89 o 
   4   1  20       44.93       17.33     22.73 o 
   5   1  20      145.93      132.78     26.92 o 
   6   1  20       50.28       43.14     29.75 o 
   7   1  20        0.17       66.51     32.52 o 
   8   1  20        1.14        2.93     47.18 o 
   9   1  20       58.07       53.31     36.13 o 
  10   1  20       23.26     -516.66    516.66 o 
   0   2  20      539.24      518.59     36.10 o 
   1   2  20        0.01      -22.89     22.89 o 
   2   2  20      339.63      374.23     28.49 o 
   3   2  20        5.45       17.01     19.80 o 
   4   2  20       71.89       71.67     19.57 o 
   5   2  20      123.96      140.01     25.40 o 
   6   2  20        2.08       28.56     25.68 o 
   7   2  20        1.07      -13.69     29.96 o 
   8   2  20        3.20       58.11     36.41 o 
   9   2  20        1.84        6.85     53.52 o 
  10   2  20       27.79      123.07    145.30 o 
   1   3  20       60.20       50.31     29.47 o 
   2   3  20       78.01       68.53     30.83 o 
   3   3  20       76.05       40.51     23.19 o 
   4   3  20       98.39       59.54     21.49 o 
   5   3  20       38.87        7.22     25.56 o 
   6   3  20      109.23      135.81     27.63 o 
   7   3  20      107.76      117.43     28.72 o 
   8   3  20       19.78       33.82     33.82 o 
   9   3  20        1.49      -46.16     46.16 o 
   0   4  20       94.03       79.99     23.78 o 
   1   4  20      237.36      200.68     27.08 o 
   2   4  20      391.18      426.41     29.68 o 
   3   4  20      749.22      703.69     35.35 o 
   4   4  20       85.09      100.03     24.04 o 
   5   4  20       24.33       20.04     21.22 o 
   6   4  20       13.00       17.98     22.64 o 
   7   4  20       28.29       18.53     27.27 o 
   8   4  20        6.15        3.20     28.75 o 
   9   4  20      115.50      150.46     40.28 o 
   1   5  20       67.49       80.07     20.84 o 
   2   5  20       97.58       98.70     22.78 o 
   3   5  20       67.88       24.42     22.83 o 
   4   5  20        0.12       25.18     19.41 o 
   5   5  20       66.28       35.58     23.39 o 
   6   5  20        0.17       17.18     19.72 o 
   7   5  20        0.00        7.91     22.67 o 
   8   5  20        0.08      -17.53     24.07 o 
   0   6  20       31.91       55.55     18.48 o 
   1   6  20        1.20        4.11     18.44 o 
   2   6  20      316.50      329.11     25.27 o 
   3   6  20        0.61       12.71     17.96 o 
   4   6  20      218.71      166.54     24.81 o 
   5   6  20        7.83       -5.61     19.95 o 
   6   6  20       70.55       45.63     22.46 o 
   7   6  20        8.95       -6.21     21.15 o 
   8   6  20       56.61       49.46     25.65 o 
   1   7  20       62.97       64.11     20.81 o 
   2   7  20       32.53       34.28     20.10 o 
   3   7  20      262.83      255.61     25.58 o 
   4   7  20       15.41       37.24     18.46 o 
   5   7  20       22.00      -16.36     20.62 o 
   6   7  20        1.55       -2.28     19.78 o 
   7   7  20        1.40      -14.02     19.45 o 
   0   8  20        8.66      -16.74     18.91 o 
   1   8  20        5.06       16.70     16.48 o 
   2   8  20      176.20      155.97     23.43 o 
   3   8  20       65.00       34.45     20.80 o 
   4   8  20        9.85      -14.71     20.08 o 
   5   8  20      123.43       88.64     20.92 o 
   6   8  20        2.13      -10.86     18.60 o 
   1   9  20        0.19       -2.07     17.75 o 
   2   9  20       67.50       78.76     20.41 o 
   3   9  20        0.51        5.20     17.22 o 
   4   9  20       82.43       50.37     20.68 o 
   5   9  20       26.63       51.65     17.53 o 
   0  10  20        2.02       24.61     18.07 o 
   1  10  20       51.57       76.72     17.55 o 
   2  10  20        6.68      -18.32     18.52 o 
   3  10  20        5.90       36.27     16.49 o 
   1   1  21      789.97      774.36     36.48 o 
   2   1  21        0.97       17.43     19.68 o 
   3   1  21       81.25       62.64     24.43 o 
   4   1  21       14.42       19.18     23.02 o 
   5   1  21        7.76      -10.30     26.32 o 
   6   1  21        3.99      -33.10     33.10 o 
   7   1  21        0.44      -40.21     40.21 o 
   8   1  21        2.79      -36.09     69.43 o 
   9   1  21        0.22     -197.98    274.14 o 
   0   2  21      689.08      646.36     47.53 o 
   1   2  21        0.03      -19.62     19.62 o 
   2   2  21       46.01       17.08     22.85 o 
   3   2  21       46.07       30.48     23.33 o 
   4   2  21       10.16        1.25     23.11 o 
   5   2  21       30.68       54.24     26.08 o 
   6   2  21       54.33       63.11     29.80 o 
   7   2  21       20.07       -5.94     33.72 o 
   8   2  21       21.74      121.62     46.71 o 
   9   2  21       14.26      -37.93     86.34 o 
   1   3  21      342.15      268.83     30.06 o 
   2   3  21      183.26      129.13     26.27 o 
   3   3  21      265.12      257.22     27.38 o 
   4   3  21        2.49        0.00     21.74 o 
   5   3  21        3.76       10.27     21.78 o 
   6   3  21       10.08       14.38     26.96 o 
   7   3  21        5.71      -11.76     29.38 o 
   8   3  21       68.31       41.92     41.33 o 
   9   3  21       17.60      -54.10     54.10 o 
   0   4  21      137.96      117.41     25.11 o 
   1   4  21        7.26      -27.34     27.34 o 
   2   4  21        4.57      -26.52     26.52 o 
   3   4  21        1.85      -26.42     26.42 o 
   4   4  21        1.18       25.02     21.16 o 
   5   4  21        9.10       14.56     22.53 o 
   6   4  21       46.03       17.21     25.87 o 
   7   4  21       75.92       61.27     28.74 o 
   8   4  21      131.03      183.43     34.17 o 
   1   5  21       43.17       60.06     19.64 o 
   2   5  21       58.04       45.57     22.61 o 
   3   5  21       98.48       74.39     21.87 o 
   4   5  21       13.00       -6.56     20.96 o 
   5   5  21       67.92       59.21     23.16 o 
   6   5  21        0.66       17.33     22.14 o 
   7   5  21        1.44       10.80     22.76 o 
   8   5  21       82.89      128.56     28.98 o 
   0   6  21       23.82       18.03     17.16 o 
   1   6  21       61.81       26.25     18.84 o 
   2   6  21        9.98      -20.28     20.28 o 
   3   6  21       25.07       19.78     16.16 o 
   4   6  21       20.79       36.39     19.62 o 
   5   6  21        0.95      -19.65     19.65 o 
   6   6  21       42.87       31.55     21.82 o 
   7   6  21       61.17       58.35     25.17 o 
   1   7  21        6.75      -10.97     16.45 o 
   2   7  21       30.89       29.98     16.71 o 
   3   7  21       32.61       52.08     20.13 o 
   4   7  21       76.78       81.23     18.92 o 
   5   7  21       28.46       16.01     18.06 o 
   6   7  21        4.48       18.77     17.34 o 
   0   8  21        1.80      -16.91     16.91 o 
   1   8  21        6.80        0.98     15.55 o 
   2   8  21        2.30       -4.00     17.86 o 
   3   8  21      119.57      119.73     20.00 o 
   4   8  21        4.65       14.24     18.35 o 
   5   8  21        0.10       10.30     18.04 o 
   1   9  21       16.01        6.02     17.23 o 
   2   9  21        0.03       19.04     15.88 o 
   3   9  21       23.61       20.00     16.72 o 
   0   0  22      546.49      476.41     37.09 o 
   1   0  22      111.97      149.48     25.61 o 
   2   0  22       27.07       62.39     22.89 o 
   3   0  22      485.28      583.65     41.13 o 
   4   0  22       10.69        4.74     29.47 o 
   5   0  22      260.57      300.30     45.21 o 
   6   0  22       52.97       51.41     56.09 o 
   7   0  22       33.76      149.47    105.08 o 
   8   0  22        8.33        0.00    690.56 o 
   1   1  22       10.29      -30.37     30.37 o 
   2   1  22      159.49      180.84     25.62 o 
   3   1  22        6.27       -6.41     24.79 o 
   4   1  22      154.15      149.72     32.99 o 
   5   1  22        1.53      -28.62     30.04 o 
   6   1  22       56.29       45.21     40.84 o 
   7   1  22       10.26      -15.79     57.26 o 
   8   1  22        0.65       20.94    120.42 o 
   0   2  22      263.00      197.72     42.93 o 
   1   2  22       32.27       65.77     20.07 o 
   2   2  22       12.64        4.45     21.48 o 
   3   2  22      121.52       64.72     27.64 o 
   4   2  22        0.60      -25.79     25.79 o 
   5   2  22       49.96       77.35     28.17 o 
   6   2  22       43.25      115.41     31.67 o 
   7   2  22       23.75       -4.66     41.31 o 
   8   2  22        0.14       90.45     54.84 o 
   1   3  22      202.71      168.96     35.01 o 
   2   3  22       10.65      -24.63     24.63 o 
   3   3  22       16.93       33.17     22.56 o 
   4   3  22        4.36       55.33     22.19 o 
   5   3  22        8.39      -26.47     26.47 o 
   6   3  22        6.53        0.00     28.65 o 
   7   3  22       88.73      120.52     36.83 o 
   8   3  22        9.08       12.03     42.84 o 
   0   4  22      127.16      111.74     22.02 o 
   1   4  22        1.23      -12.36     19.78 o 
   2   4  22        2.46       -2.17     18.64 o 
   3   4  22        5.17        2.22     19.53 o 
   4   4  22        3.21       36.06     18.46 o 
   5   4  22       40.49       43.85     23.68 o 
   6   4  22      482.94      484.02     39.03 o 
   7   4  22       19.31       11.00     29.51 o 
   1   5  22       41.35       56.16     18.01 o 
   2   5  22        1.52       21.57     18.76 o 
   3   5  22        0.00        2.07     18.38 o 
   4   5  22        0.00      -16.60     19.83 o 
   5   5  22        0.09        4.69     19.12 o 
   6   5  22        0.19       -2.50     21.29 o 
   7   5  22        1.57       -6.92     24.51 o 
   0   6  22       93.40       76.72     16.86 o 
   1   6  22       24.24       15.70     18.31 o 
   2   6  22        1.61      -17.22     17.22 o 
   3   6  22        8.28       17.43     16.83 o 
   4   6  22       13.19        8.43     18.72 o 
   5   6  22       25.00       36.38     19.70 o 
   6   6  22       59.13       45.30     22.33 o 
   1   7  22        6.54       12.51     17.06 o 
   2   7  22       13.09       34.17     16.32 o 
   3   7  22       49.38       43.68     16.42 o 
   4   7  22        0.59      -18.24     18.24 o 
   5   7  22        0.36       26.08     17.23 o 
   0   8  22       16.36       10.48     14.50 o 
   1   8  22        2.40       20.93     15.57 o 
   2   8  22        0.00        0.00     14.79 o 
   3   8  22        4.99       20.28     16.83 o 
   1   1  23       11.69        0.00     23.23 o 
   2   1  23        0.15       -6.32     22.00 o 
   3   1  23      140.92      171.97     30.10 o 
   4   1  23      191.51      215.75     37.50 o 
   5   1  23        3.15      -25.90     37.05 o 
   6   1  23       66.79      144.56     56.62 o 
   7   1  23        6.77      105.11     77.60 o 
   0   2  23       35.85      -30.91     30.91 o 
   1   2  23       12.61       -5.56     21.14 o 
   2   2  23       54.37       52.18     23.50 o 
   3   2  23      143.83      202.47     28.82 o 
   4   2  23      271.75      307.93     36.42 o 
   5   2  23       54.86       81.05     33.47 o 
   6   2  23        2.47       22.52     37.22 o 
   7   2  23        6.41       50.95     49.92 o 
   1   3  23      137.70      108.21     27.61 o 
   2   3  23       23.61      -21.19     22.60 o 
   3   3  23        2.26        4.77     20.31 o 
   4   3  23        0.81       -5.19     23.10 o 
   5   3  23      366.00      496.47     35.92 o 
   6   3  23       33.01       82.33     31.98 o 
   7   3  23      150.06      174.67     47.43 o 
   0   4  23       34.18       19.98     18.85 o 
   1   4  23       37.97       25.66     19.62 o 
   2   4  23        1.03      -20.35     20.35 o 
   3   4  23        6.48       -6.74     19.87 o 
   4   4  23        0.46       23.74     18.71 o 
   5   4  23        5.06       37.57     23.49 o 
   6   4  23       10.33      -29.49     29.49 o 
   1   5  23       10.52       14.77     17.55 o 
   2   5  23        3.18        6.06     15.97 o 
   3   5  23        2.47       -1.03     18.57 o 
   4   5  23        4.16      -11.02     19.29 o 
   5   5  23       71.91       67.30     23.05 o 
   0   6  23       15.56       14.06     15.80 o 
   1   6  23       10.65       24.83     15.19 o 
   2   6  23        5.42      -17.17     17.17 o 
   3   6  23        8.89      -10.06     18.14 o 
   4   6  23        2.86      -14.56     16.68 o 
   5   6  23       10.40       28.31     19.67 o 
   1   7  23        4.07        1.82     15.57 o 
   2   7  23       29.30       29.16     15.32 o 
   3   7  23        1.01       -8.66     16.19 o 
   0   0  24        0.05       18.67     22.55 o 
   1   0  24       27.05        1.50     26.63 o 
   2   0  24        5.03      -26.63     26.63 o 
   3   0  24       76.96       40.72     36.65 o 
   4   0  24       94.81      113.30     49.29 o 
   5   0  24        0.31       54.13     63.69 o 
   6   0  24        1.11      -53.14    187.98 o 
   1   1  24       15.24       21.86     21.99 o 
   2   1  24       11.26       18.23     22.78 o 
   3   1  24      156.73      218.83     31.37 o 
   4   1  24        4.23       17.00     35.46 o 
   5   1  24       11.42       -7.46     42.93 o 
   6   1  24       11.97      -30.31     65.51 o 
   0   2  24      138.00       88.78     24.35 o 
   1   2  24        2.69       18.66     19.38 o 
   2   2  24       95.76       72.66     24.09 o 
   3   2  24        4.11      -17.86     25.21 o 
   4   2  24       38.33       56.35     28.17 o 
   5   2  24        1.49      -38.23     38.23 o 
   6   2  24       36.15      -34.12     46.97 o 
   1   3  24        6.62      -24.46     24.46 o 
   2   3  24      129.14      112.51     22.18 o 
   3   3  24        5.02       -8.67     22.63 o 
   4   3  24      111.21      108.91     29.30 o 
   5   3  24        5.63      -30.86     30.86 o 
   0   4  24       24.51        0.96     18.58 o 
   1   4  24       15.82       -5.10     19.29 o 
   2   4  24       77.16       92.93     20.18 o 
   3   4  24       25.49       14.67     20.71 o 
   4   4  24        0.02        0.43     19.08 o 
   5   4  24        1.91       12.04     21.15 o 
   1   5  24        5.85      -11.61     15.39 o 
   2   5  24       10.72       32.06     17.02 o 
   3   5  24       12.31       24.14     16.16 o 
   4   5  24       10.94       22.18     18.25 o 
   0   6  24       37.65       36.04     15.86 o 
   1   6  24        8.27       -0.93     15.92 o 
   2   6  24        0.05        9.45     15.87 o 
   1   1  25        1.31        7.01     21.84 o 
   2   1  25        0.01      -25.86     25.86 o 
   3   1  25        0.89       34.58     29.25 o 
   4   1  25       12.69      -22.80     37.58 o 
   0   2  25        0.89      -28.09     28.09 o 
   1   2  25        0.44       -6.10     22.64 o 
   2   2  25       10.05       -5.32     23.81 o 
   3   2  25        0.00      -26.56     26.56 o 
   4   2  25        3.05       34.85     30.37 o 
   1   3  25       80.27       50.76     23.08 o 
   2   3  25        1.25      -21.25     22.36 o 
   3   3  25       80.56       74.64     25.79 o 
   4   3  25       12.57       10.16     26.97 o 
   0   4  25       74.75       83.61     16.72 o 
   1   4  25        4.99        3.02     16.57 o 
   2   4  25       11.34        2.16     20.37 o 
   3   4  25        0.47       22.90     18.45 o 
   1   5  25       13.59       23.68     15.74 o 
   0   0  26      170.12      150.65     33.03 o 
   1   0  26        8.74        1.96     33.11 o 
   2   0  26        1.01      -37.13     37.13 o 
   1   1  26       24.87        4.60     27.74 o 
   2   1  26        0.52        0.98     29.35 o 
   0   2  26      154.86      160.16     25.11 o 
   1   2  26        9.95        8.95     20.58 o 
                                                 
